# Supplementary material for: Near-complete chiral selection in rotational quantum states
Source: Nat Commun. 2024 Aug 28;15:7441. doi: 10.1038/s41467-024-51360-3 (PMC11358380; doi:10.1038/s41467-024-51360-3)
Supplement: Supplementary file 3 — Source data [file 41467_2024_51360_MOESM3_ESM.xlsx]

## Sheet: Fig. 3a
Figure 3a - Rabi oscillation curves for (R)-1-indanol
a-type transition		b-type transition		c-type transition
x-axis: MW pulse length (ms)	y-axis: LIF signal (arb. u.)	x-axis: MW pulse length (ms)	y-axis: LIF signal (arb. u.)	x-axis: MW pulse length (ms)	y-axis: LIF signal (arb. u.)
0	0.0153411	0	0.00889911	0	0.0142779
0.45	0.0253041	0.3	0.0206031	0.15	0.0228531
0.9	0.0390348	0.6	0.0313129	0.3	0.0399426
1.35	0.0543541	0.9	0.0576228	0.45	0.0670716
1.8	0.0671743	1.2	0.0790129	0.6	0.0901821
2.25	0.0931013	1.5	0.114974	0.75	0.109142
2.7	0.106361	1.8	0.126583	0.9	0.118018
3.15	0.0931842	2.1	0.14833	1.05	0.119762
3.6	0.090814	2.4	0.131717	1.2	0.109413
4.05	0.0698038	2.7	0.118734	1.35	0.101258
4.5	0.0558414	3	0.1037	1.5	0.0890835
4.95	0.0395251	3.3	0.0714196	1.65	0.0476293
5.4	0.0237904	3.6	0.0481849	1.8	0.0425775
5.85	0.0182208	3.9	0.0312619	1.95	0.0206497
6.3	0.0164768	4.2	0.0204313	2.1	0.0165944
6.75	0.0276892	4.5	0.00971273	2.25	0.0247929
7.2	0.041974	4.8	0.0191129	2.4	0.037755
7.65	0.0549776	5.1	0.035303	2.55	0.0577979
8.1	0.0741758	5.4	0.0633072	2.7	0.0755256
8.55	0.0958492	5.7	0.0959379	2.85	0.0920976
9	0.100608	6	0.119345	3	0.110513
9.45	0.104664	6.3	0.126718	3.15	0.112932
9.9	0.0952486	6.6	0.136046	3.3	0.100684
10.35	0.0738038	6.9	0.1311	3.45	0.0974096
10.8	0.0579925	7.2	0.116914	3.6	0.0739555
11.25	0.0401003	7.5	0.0854288	3.75	0.0556775
11.7	0.0282684	7.8	0.0630213	3.9	0.0449475
		8.1	0.0416116	4.05	0.0288892
		8.4	0.0233958	4.2	0.0183991
		8.7	0.0150325	4.35	0.0202369
		9	0.0131413	4.5	0.0334037
		9.3	0.0238685
		9.6	0.0411491
		9.9	0.0758025
		10.2	0.106978
		10.5	0.119675
		10.8	0.129496
		11.1	0.139361

## Sheet: Fig.3b
Figure 3b - ESST curves for both enantiomers
(R)-enantiomer		(S)-enantiomer
x-axis: Relative MW phase (degrees)	y-axis: Normalized ESST signal	x-axis: Relative MW phase (degrees)	y-axis: Normalized ESST signal
0	0.0309656	6.7	0.402653
20	0.043929	26.7	0.330494
40	0.075294	46.7	0.303876
60	0.113419	66.7	0.231182
80	0.16608	86.7	0.214773
100	0.234544	106.7	0.137266
120	0.288974	126.7	0.0860696
140	0.352043	146.7	0.0376837
160	0.378724	166.7	0.0288321
180	0.347383	186.7	0.0301329
200	0.356914	206.7	0.0479433
220	0.323044	226.7	0.0933561
240	0.258708	246.7	0.138272
260	0.182654	266.7	0.179319
280	0.123821	286.7	0.276757
300	0.0899186	306.7	0.331512
320	0.0602072	326.7	0.366274
340	0.0234483	346.7	0.398845
360	0.0119161	366.7	0.375214
380	0.0526441	386.7	0.370796
400	0.0735573	406.7	0.363054
420	0.123334	426.7	0.261846
440	0.189654	446.7	0.184652
460	0.21729	466.7	0.121066
480	0.311747	486.7	0.0604344
500	0.36988	506.7	0.0387635
520	0.359676	526.7	0.0107313
540	0.378262	546.7	0.0238894
560	0.330535	566.7	0.0458671
580	0.327061	586.7	0.0766186
600	0.269361	606.7	0.151222
620	0.203818	626.7	0.191322
640	0.1493	646.7	0.268622
660	0.0881953	666.7	0.323305
680	0.0470308	686.7	0.364256
700	0.0255712	706.7	0.389735

## Sheet: SFig 2
Supplementary Figure 2 - LIF signal under various conditions
without UV & MW depletion		with UV depletion		with UV & MW depletion
x-axis: Time (us)	y-axis: LIF signal (arb. u.)	x-axis: Time (us)	y-axis: LIF signal (arb. u.)	x-axis: Time (us)	y-axis: LIF signal (arb. u.)
0	-6.35924e-06	0	-3.49531e-06	0	3.80329e-05
2	0.0198554	2	0.0124144	2	0.00577634
4	0.0353328	4	0.021867	4	0.0112718
6	0.0434831	6	0.026365	6	0.0162692
8	0.0437104	8	0.0255146	8	0.0204646
10	0.0377952	10	0.0205605	10	0.023556
12	0.0290709	12	0.013857	12	0.0253431
14	0.021097	14	0.00799009	14	0.0258279
16	0.0163638	16	0.00489182	16	0.0252578
18	0.0155252	18	0.00526914	18	0.0240745
20	0.0174221	20	0.00852866	20	0.0227757
22	0.0198303	22	0.0131731	22	0.0217413
24	0.0205773	24	0.0174687	24	0.0211024
26	0.0185471	26	0.0200985	26	0.0207159
28	0.0141615	28	0.0205578	28	0.0202621
30	0.00916602	30	0.0191782	30	0.0194262
32	0.00584271	32	0.0168323	32	0.0180783
34	0.00600455	34	0.0144906	34	0.016365
36	0.0101987	36	0.012838	36	0.0146615
38	0.0174438	38	0.0120964	38	0.0134002
40	0.0255939	40	0.0120848	40	0.0128539
42	0.0321623	42	0.0124378	42	0.0129805
44	0.0352589	44	0.0128443	44	0.0134133
46	0.0342631	46	0.0131834	46	0.0136149
48	0.0299767	48	0.0135082	48	0.013137
50	0.0242248	50	0.0139175	50	0.0118674
52	0.0190941	52	0.0144132	52	0.0101456
54	0.0161366	54	0.0148386	54	0.00867882
56	0.0158586	56	0.0149429	56	0.00827852
58	0.0176808	58	0.0145367	58	0.00952133
60	0.0203419	60	0.0136492	60	0.0124776
62	0.0225371	62	0.0125927	62	0.0166285
64	0.0234904	64	0.0118823	64	0.0210157
66	0.0232117	66	0.0120372	66	0.0245667
68	0.0223466	68	0.0133511	68	0.0264691
70	0.021721	70	0.0157403	70	0.0264416
72	0.0218251	72	0.0187444	72	0.0248008
74	0.0225044	74	0.0216818	74	0.0223062
76	0.0230195	76	0.023889	76	0.0198577
78	0.0224513	78	0.024938	78	0.018172
80	0.0202504	80	0.0247396	80	0.0175624
82	0.0166481	82	0.0234997	82	0.0178913
84	0.0127001	84	0.0215709	84	0.018688
86	0.00990719	86	0.0192883	86	0.0193643
88	0.00956334	88	0.0168749	88	0.0194337
90	0.0121278	90	0.0144583	90	0.0186609
92	0.0169245	92	0.0121675	92	0.0171116
94	0.0223356	94	0.010231	94	0.0151133
96	0.0264289	96	0.0089917	96	0.0131641
98	0.027755	98	0.00880154	98	0.0118173
100	0.0259605	100	0.00983333	100	0.0115599
102	0.0219384	102	0.0119082	102	0.0126869
104	0.0174415	104	0.0144501	104	0.0151857
106	0.0143292	106	0.0166282	106	0.0186623
108	0.0137836	108	0.0176586	108	0.0223576
110	0.0158382	110	0.0171444	110	0.0252935
112	0.0194191	112	0.0152967	112	0.0265431
114	0.0228593	114	0.0129107	114	0.0255559
116	0.0246373	116	0.011078	116	0.0224209
118	0.0240029	118	0.0107369	118	0.0179373
120	0.0212244	120	0.0122534	120	0.0134253
122	0.0173818	122	0.0152275	122	0.0103079
124	0.0138431	124	0.018632	124	0.00960363
126	0.01169	126	0.0212411	126	0.0115298
128	0.0113559	128	0.0221693	128	0.0153896
130	0.0126044	130	0.0212758	130	0.0198103
132	0.0148004	132	0.0192372	132	0.0232491
134	0.0172861	134	0.017238	134	0.0245675
136	0.0196542	136	0.0164038	136	0.023434
138	0.0217969	138	0.0172376	138	0.0203914
140	0.0237534	140	0.019331	140	0.0165682
142	0.0254959	142	0.0215104	142	0.0131765
144	0.0268175	144	0.0223806	144	0.0110242
146	0.027409	146	0.0210326	146	0.0102602
148	0.0270802	148	0.0175861	148	0.0104464
150	0.0259819	150	0.0132888	150	0.0108957
152	0.0246644	152	0.0100831	152	0.0110878
154	0.0238987	154	0.00979052	154	0.0109471
156	0.0243222	156	0.013258	156	0.0108486
158	0.0260876	158	0.01985	158	0.011363
160	0.0287134	160	0.0275447	160	0.0128871
162	0.0312447	162	0.0336387	162	0.0153631
164	0.0326745	164	0.0357951	164	0.018239
166	0.0324326	166	0.0330078	166	0.0206918
168	0.0306975	168	0.0260721	168	0.0219982
170	0.0283649	170	0.0173484	170	0.0218581
172	0.0266664	172	0.00989904	172	0.0205066
174	0.026611	174	0.00634217	174	0.0185599
176	0.0285102	176	0.00788164	176	0.0166844
178	0.0318136	178	0.0138976	178	0.0152685
180	0.0353316	180	0.0222434	180	0.0142696
182	0.03774	182	0.0301051	182	0.0133161
184	0.0381274	184	0.0350569	184	0.0119993
186	0.0363381	186	0.0358923	186	0.0101919
188	0.0329721	188	0.0329281	188	0.00821168
190	0.0290728	190	0.0277158	190	0.00673267
192	0.0256781	192	0.0223378	192	0.00648147
194	0.0234555	194	0.0186109	194	0.00787192
196	0.0225742	196	0.017513	196	0.0107659
198	0.0228283	198	0.0190156	198	0.0144848
200	0.0238946	200	0.0223071	200	0.0180687
202	0.0255533	202	0.0262388	202	0.0206551
204	0.027749	204	0.029769	204	0.0217961
206	0.0304825	206	0.0322319	206	0.0215698
208	0.0336358	208	0.0333843	208	0.0204536
210	0.0368795	210	0.0332935	210	0.019047
212	0.0397536	212	0.032189	212	0.0178
214	0.0419048	214	0.0303748	214	0.0168801
216	0.0433505	216	0.0282219	216	0.0162252
218	0.0446024	218	0.0261878	218	0.015721
220	0.0465514	220	0.0247831	220	0.0153752
222	0.0501402	222	0.0244429	222	0.0153757
224	0.0559824	224	0.0253385	224	0.0159969
226	0.0641248	226	0.0272255	226	0.0174135
228	0.0740863	228	0.0294391	228	0.0195399
230	0.0851519	230	0.0310842	230	0.0219986
232	0.0967543	232	0.0313699	232	0.0242476
234	0.108717	234	0.0299508	234	0.0257995
236	0.121205	236	0.0271101	236	0.0264161
238	0.1344	238	0.0236808	238	0.0261714
240	0.148112	240	0.0207166	240	0.0253565
242	0.161573	242	0.0190503	242	0.0242871
244	0.173648	244	0.0189374	244	0.0231333
246	0.18338	246	0.0199571	246	0.0218687
248	0.190653	248	0.0212272	248	0.020366
250	0.196544	250	0.0218428	250	0.0185694
252	0.203096	252	0.0213401	252	0.0166284
254	0.212481	254	0.0199667	254	0.0148959
256	0.225892	256	0.0186219	256	0.0137808
258	0.242721	258	0.018479	258	0.0135367
260	0.260513	260	0.0204457	260	0.0141198
262	0.275895	262	0.0247003	262	0.0152146
264	0.286144	264	0.0305117	264	0.0164301
266	0.290709	266	0.0364354	266	0.0175592
268	0.29187	268	0.0408154	268	0.0187388
270	0.294083	270	0.0423963	270	0.0203904
272	0.302124	272	0.0407977	272	0.0229383
274	0.318794	274	0.0366637	274	0.0264432
276	0.343259	276	0.0314281	276	0.0303582
278	0.370938	278	0.0267908	278	0.0335836
280	0.395178	280	0.0241087	280	0.0348516
282	0.410145	282	0.023933	282	0.0332962
284	0.413684	284	0.0258619	284	0.0289456
286	0.408808	286	0.0287504	286	0.0228799
288	0.402987	288	0.0311846	288	0.016936
290	0.405374	290	0.032032	290	0.0130555
292	0.423053	292	0.0308594	292	0.0125426
294	0.457914	294	0.0280663	294	0.0155559
296	0.505547	296	0.0246952	296	0.0210578
298	0.556716	298	0.0220032	298	0.0272371
300	0.600814	300	0.0209662	300	0.0322131
302	0.629851	302	0.0219097	302	0.0347099
304	0.64128	304	0.0244073	304	0.0344288
306	0.638526	306	0.0274825	306	0.0320016
308	0.629106	308	0.0300282	308	0.0286077
310	0.621331	310	0.0312726	310	0.0254742
312	0.621126	312	0.0310981	312	0.0234925
314	0.630352	314	0.0300795	314	0.0230802
316	0.647197	316	0.0292199	316	0.0242651
318	0.66817	318	0.0294897	318	0.0268541
320	0.690481	320	0.0313628	320	0.0305403
322	0.713499	322	0.0345494	322	0.0348826
324	0.738576	324	0.0380519	324	0.0392204
326	0.767444	326	0.0405347	326	0.0426566
328	0.800218	328	0.0408651	328	0.044226
330	0.83424	330	0.0386048	330	0.0432454
332	0.86459	332	0.0342416	332	0.0397034
334	0.886148	334	0.029058	334	0.0344719
336	0.896213	336	0.0246803	336	0.0291617
338	0.89631	338	0.0224853	338	0.0256073
340	0.892096	340	0.0231016	340	0.0251588
342	0.891211	342	0.0262004	342	0.0280893
344	0.899939	344	0.0306489	344	0.0334092
346	0.920205	346	0.0349526	346	0.039209
348	0.94838	348	0.037801	348	0.0434118
350	0.976552	350	0.0385051	350	0.0446138
352	0.995791	352	0.0371762	352	0.042638
354	1	354	0.0346138	354	0.0385535
356	0.988585	356	0.0319817	356	0.0341565
358	0.966733	358	0.0304188	358	0.0311637
360	0.943108	360	0.0307201	360	0.0304906
362	0.925977	362	0.0331606	362	0.0319412
364	0.919467	364	0.0374635	364	0.0344248
366	0.921605	366	0.0428657	366	0.0365616
368	0.925013	368	0.0482381	368	0.0373638
370	0.919949	370	0.0522529	370	0.0366622
372	0.898413	372	0.0536193	372	0.0350964
374	0.857579	374	0.0514018	374	0.033714
376	0.801186	376	0.0453793	376	0.0334098
378	0.738352	378	0.0363266	378	0.0344996
380	0.680412	380	0.0260636	380	0.0366221
382	0.637053	382	0.0171454	382	0.0389815
384	0.61328	384	0.0121963	384	0.0407658
386	0.608232	386	0.0130505	386	0.0415033
388	0.616121	388	0.0200033	388	0.041183
390	0.628699	390	0.0314952	390	0.0401147
392	0.638164	392	0.0444302	392	0.0386581
394	0.639425	394	0.0550928	394	0.0370094
396	0.630984	396	0.0603672	396	0.0351827
398	0.614398	398	0.0588067	398	0.0331779
400	0.592745	400	0.0511198	400	0.0311986
402	0.568905	402	0.0398601	402	0.0297314
404	0.544352	404	0.0284255	404	0.0293782
406	0.518889	406	0.0197697	406	0.0304897
408	0.491318	408	0.0153575	408	0.0327981
410	0.460651	410	0.0147941	410	0.0352943
412	0.427298	412	0.0162621	412	0.0364967
414	0.393689	414	0.0175421	414	0.03506
416	0.363989	416	0.0171362	416	0.0304673
418	0.342942	418	0.0149689	418	0.0234592
420	0.334182	420	0.01235	420	0.0159392
422	0.338613	422	0.0112304	422	0.0103249
424	0.353487	424	0.013123	424	0.00858823
426	0.372651	426	0.0182193	426	0.0114035
428	0.388039	428	0.0251427	428	0.0178033
430	0.392072	430	0.0314758	430	0.0255266
432	0.380192	432	0.0348258	432	0.0319282
434	0.352647	434	0.0339298	434	0.0350526
436	0.3148	436	0.0292735	436	0.0343921
438	0.275689	438	0.0229192	438	0.0309945
440	0.245225	440	0.0176115	440	0.0268897
442	0.230941	442	0.0155659	442	0.0241229
444	0.235427	444	0.0174985	444	0.0238586
446	0.255418	446	0.0223404	446	0.0259687
448	0.282888	448	0.0277608	448	0.0292666
450	0.307757	450	0.0312478	450	0.0322264
452	0.321238	452	0.0312413	452	0.0337943
454	0.318585	454	0.0278021	454	0.03387
456	0.300289	456	0.0225256	456	0.0332253
458	0.2714	458	0.0177713	458	0.0329331
460	0.239381	460	0.0155858	460	0.0336387
462	0.211436	462	0.0168277	462	0.0350895
464	0.192343	464	0.0208784	464	0.0361962
466	0.183529	466	0.0260323	466	0.0356126
468	0.183481	468	0.0303373	468	0.0325316
470	0.18907	470	0.0324595	470	0.0272663
472	0.197035	472	0.0321698	472	0.0212785
474	0.204979	474	0.0302584	474	0.0165977
476	0.211584	476	0.0279797	476	0.0148915
478	0.216214	478	0.0263487	478	0.0166445
480	0.218374	480	0.0256566	480	0.020867
482	0.217447	482	0.025432	482	0.0255052
484	0.212924	484	0.0248244	484	0.0283747
486	0.204921	486	0.023166	486	0.0281749
488	0.194606	488	0.0203911	488	0.0250913
490	0.184136	490	0.0170855	490	0.0206865
492	0.176004	492	0.0141524	492	0.0171293
494	0.17203	494	0.0122959	494	0.0161357
496	0.1725	496	0.0116173	496	0.0181373
498	0.175901	498	0.0115528	498	0.0220849

## Sheet: SFig.4
Supplementary Figure 4 - In-beam collisions analysis
x-axis: Position (cm)	y-axis: Re-filling of the population
22.5	1.11022e-16
22.51	1.20726e-05
22.52	2.41344e-05
22.53	3.61853e-05
22.54	4.82254e-05
22.55	6.02546e-05
22.56	7.22731e-05
22.57	8.42807e-05
22.58	9.62776e-05
22.59	0.000108264
22.6	0.000120239
22.61	0.000132204
22.62	0.000144158
22.63	0.000156101
22.64	0.000168033
22.65	0.000179955
22.66	0.000191866
22.67	0.000203767
22.68	0.000215657
22.69	0.000227536
22.7	0.000239404
22.71	0.000251263
22.72	0.00026311
22.73	0.000274947
22.74	0.000286773
22.75	0.000298589
22.76	0.000310394
22.77	0.000322189
22.78	0.000333973
22.79	0.000345747
22.8	0.000357511
22.81	0.000369263
22.82	0.000381006
22.83	0.000392738
22.84	0.00040446
22.85	0.000416171
22.86	0.000427872
22.87	0.000439562
22.88	0.000451242
22.89	0.000462912
22.9	0.000474571
22.91	0.000486221
22.92	0.000497859
22.93	0.000509488
22.94	0.000521106
22.95	0.000532714
22.96	0.000544312
22.97	0.000555899
22.98	0.000567477
22.99	0.000579044
23	0.000590601
23.01	0.000602147
23.02	0.000613684
23.03	0.00062521
23.04	0.000636727
23.05	0.000648233
23.06	0.000659729
23.07	0.000671215
23.08	0.000682691
23.09	0.000694157
23.1	0.000705612
23.11	0.000717058
23.12	0.000728494
23.13	0.000739919
23.14	0.000751335
23.15	0.00076274
23.16	0.000774136
23.17	0.000785522
23.18	0.000796898
23.19	0.000808263
23.2	0.000819619
23.21	0.000830965
23.22	0.000842301
23.23	0.000853627
23.24	0.000864944
23.25	0.00087625
23.26	0.000887547
23.27	0.000898833
23.28	0.00091011
23.29	0.000921377
23.3	0.000932635
23.31	0.000943882
23.32	0.00095512
23.33	0.000966348
23.34	0.000977566
23.35	0.000988775
23.36	0.000999974
23.37	0.00101116
23.38	0.00102234
23.39	0.00103351
23.4	0.00104467
23.41	0.00105582
23.42	0.00106696
23.43	0.00107809
23.44	0.00108922
23.45	0.00110033
23.46	0.00111143
23.47	0.00112252
23.48	0.00113361
23.49	0.00114468
23.5	0.00115574
23.51	0.0011668
23.52	0.00117784
23.53	0.00118888
23.54	0.0011999
23.55	0.00121092
23.56	0.00122193
23.57	0.00123292
23.58	0.00124391
23.59	0.00125489
23.6	0.00126586
23.61	0.00127682
23.62	0.00128777
23.63	0.00129871
23.64	0.00130964
23.65	0.00132057
23.66	0.00133148
23.67	0.00134238
23.68	0.00135328
23.69	0.00136416
23.7	0.00137504
23.71	0.0013859
23.72	0.00139676
23.73	0.00140761
23.74	0.00141845
23.75	0.00142928
23.76	0.0014401
23.77	0.00145091
23.78	0.00146171
23.79	0.0014725
23.8	0.00148328
23.81	0.00149406
23.82	0.00150482
23.83	0.00151558
23.84	0.00152632
23.85	0.00153706
23.86	0.00154779
23.87	0.00155851
23.88	0.00156922
23.89	0.00157992
23.9	0.00159061
23.91	0.0016013
23.92	0.00161197
23.93	0.00162264
23.94	0.00163329
23.95	0.00164394
23.96	0.00165458
23.97	0.0016652
23.98	0.00167582
23.99	0.00168644
24	0.00169704
24.01	0.00170763
24.02	0.00171821
24.03	0.00172879
24.04	0.00173936
24.05	0.00174991
24.06	0.00176046
24.07	0.001771
24.08	0.00178153
24.09	0.00179205
24.1	0.00180257
24.11	0.00181307
24.12	0.00182357
24.13	0.00183405
24.14	0.00184453
24.15	0.001855
24.16	0.00186546
24.17	0.00187591
24.18	0.00188635
24.19	0.00189679
24.2	0.00190721
24.21	0.00191763
24.22	0.00192804
24.23	0.00193844
24.24	0.00194883
24.25	0.00195921
24.26	0.00196958
24.27	0.00197995
24.28	0.0019903
24.29	0.00200065
24.3	0.00201099
24.31	0.00202132
24.32	0.00203164
24.33	0.00204195
24.34	0.00205226
24.35	0.00206255
24.36	0.00207284
24.37	0.00208312
24.38	0.00209339
24.39	0.00210365
24.4	0.0021139
24.41	0.00212414
24.42	0.00213438
24.43	0.00214461
24.44	0.00215483
24.45	0.00216504
24.46	0.00217524
24.47	0.00218543
24.48	0.00219562
24.49	0.00220579
24.5	0.00221596
24.51	0.00222612
24.52	0.00223627
24.53	0.00224642
24.54	0.00225655
24.55	0.00226668
24.56	0.0022768
24.57	0.00228691
24.58	0.00229701
24.59	0.0023071
24.6	0.00231718
24.61	0.00232726
24.62	0.00233733
24.63	0.00234739
24.64	0.00235744
24.65	0.00236748
24.66	0.00237752
24.67	0.00238755
24.68	0.00239756
24.69	0.00240757
24.7	0.00241758
24.71	0.00242757
24.72	0.00243756
24.73	0.00244753
24.74	0.0024575
24.75	0.00246747
24.76	0.00247742
24.77	0.00248736
24.78	0.0024973
24.79	0.00250723
24.8	0.00251715
24.81	0.00252706
24.82	0.00253697
24.83	0.00254686
24.84	0.00255675
24.85	0.00256663
24.86	0.0025765
24.87	0.00258637
24.88	0.00259622
24.89	0.00260607
24.9	0.00261591
24.91	0.00262575
24.92	0.00263557
24.93	0.00264539
24.94	0.00265519
24.95	0.00266499
24.96	0.00267479
24.97	0.00268457
24.98	0.00269435
24.99	0.00270412
25	0.00271388
25.01	0.00272363
25.02	0.00273337
25.03	0.00274311
25.04	0.00275284
25.05	0.00276256
25.06	0.00277228
25.07	0.00278198
25.08	0.00279168
25.09	0.00280137
25.1	0.00281105
25.11	0.00282072
25.12	0.00283039
25.13	0.00284005
25.14	0.0028497
25.15	0.00285934
25.16	0.00286898
25.17	0.00287861
25.18	0.00288823
25.19	0.00289784
25.2	0.00290744
25.21	0.00291704
25.22	0.00292663
25.23	0.00293621
25.24	0.00294578
25.25	0.00295535
25.26	0.00296491
25.27	0.00297446
25.28	0.002984
25.29	0.00299354
25.3	0.00300306
25.31	0.00301258
25.32	0.0030221
25.33	0.0030316
25.34	0.0030411
25.35	0.00305059
25.36	0.00306007
25.37	0.00306955
25.38	0.00307901
25.39	0.00308847
25.4	0.00309792
25.41	0.00310737
25.42	0.00311681
25.43	0.00312624
25.44	0.00313566
25.45	0.00314507
25.46	0.00315448
25.47	0.00316388
25.48	0.00317327
25.49	0.00318265
25.5	0.00319203
25.51	0.0032014
25.52	0.00321076
25.53	0.00322012
25.54	0.00322947
25.55	0.0032388
25.56	0.00324814
25.57	0.00325746
25.58	0.00326678
25.59	0.00327609
25.6	0.00328539
25.61	0.00329469
25.62	0.00330398
25.63	0.00331326
25.64	0.00332253
25.65	0.0033318
25.66	0.00334106
25.67	0.00335031
25.68	0.00335955
25.69	0.00336879
25.7	0.00337802
25.71	0.00338724
25.72	0.00339646
25.73	0.00340567
25.74	0.00341487
25.75	0.00342406
25.76	0.00343325
25.77	0.00344243
25.78	0.0034516
25.79	0.00346076
25.8	0.00346992
25.81	0.00347907
25.82	0.00348822
25.83	0.00349735
25.84	0.00350648
25.85	0.0035156
25.86	0.00352472
25.87	0.00353383
25.88	0.00354293
25.89	0.00355202
25.9	0.00356111
25.91	0.00357018
25.92	0.00357926
25.93	0.00358832
25.94	0.00359738
25.95	0.00360643
25.96	0.00361547
25.97	0.00362451
25.98	0.00363354
25.99	0.00364256
26	0.00365158
26.01	0.00366059
26.02	0.00366959
26.03	0.00367858
26.04	0.00368757
26.05	0.00369655
26.06	0.00370553
26.07	0.00371449
26.08	0.00372345
26.09	0.0037324
26.1	0.00374135
26.11	0.00375029
26.12	0.00375922
26.13	0.00376815
26.14	0.00377706
26.15	0.00378598
26.16	0.00379488
26.17	0.00380378
26.18	0.00381267
26.19	0.00382155
26.2	0.00383043
26.21	0.0038393
26.22	0.00384816
26.23	0.00385702
26.24	0.00386587
26.25	0.00387471
26.26	0.00388355
26.27	0.00389238
26.28	0.0039012
26.29	0.00391001
26.3	0.00391882
26.31	0.00392762
26.32	0.00393642
26.33	0.00394521
26.34	0.00395399
26.35	0.00396276
26.36	0.00397153
26.37	0.00398029
26.38	0.00398905
26.39	0.0039978
26.4	0.00400654
26.41	0.00401527
26.42	0.004024
26.43	0.00403272
26.44	0.00404144
26.45	0.00405014
26.46	0.00405885
26.47	0.00406754
26.48	0.00407623
26.49	0.00408491
26.5	0.00409358
26.51	0.00410225
26.52	0.00411091
26.53	0.00411957
26.54	0.00412822
26.55	0.00413686
26.56	0.00414549
26.57	0.00415412
26.58	0.00416274
26.59	0.00417136
26.6	0.00417997
26.61	0.00418857
26.62	0.00419717
26.63	0.00420576
26.64	0.00421434
26.65	0.00422292
26.66	0.00423149
26.67	0.00424005
26.68	0.00424861
26.69	0.00425716
26.7	0.0042657
26.71	0.00427424
26.72	0.00428277
26.73	0.00429129
26.74	0.00429981
26.75	0.00430832
26.76	0.00431683
26.77	0.00432532
26.78	0.00433382
26.79	0.0043423
26.8	0.00435078
26.81	0.00435925
26.82	0.00436772
26.83	0.00437618
26.84	0.00438464
26.85	0.00439308
26.86	0.00440152
26.87	0.00440996
26.88	0.00441839
26.89	0.00442681
26.9	0.00443522
26.91	0.00444363
26.92	0.00445204
26.93	0.00446043
26.94	0.00446882
26.95	0.00447721
26.96	0.00448559
26.97	0.00449396
26.98	0.00450232
26.99	0.00451068
27	0.00451904
27.01	0.00452738
27.02	0.00453572
27.03	0.00454406
27.04	0.00455238
27.05	0.00456071
27.06	0.00456902
27.07	0.00457733
27.08	0.00458563
27.09	0.00459393
27.1	0.00460222
27.11	0.0046105
27.12	0.00461878
27.13	0.00462705
27.14	0.00463532
27.15	0.00464358
27.16	0.00465183
27.17	0.00466008
27.18	0.00466832
27.19	0.00467656
27.2	0.00468479
27.21	0.00469301
27.22	0.00470123
27.23	0.00470944
27.24	0.00471764
27.25	0.00472584
27.26	0.00473403
27.27	0.00474222
27.28	0.0047504
27.29	0.00475857
27.3	0.00476674
27.31	0.0047749
27.32	0.00478306
27.33	0.00479121
27.34	0.00479935
27.35	0.00480749
27.36	0.00481562
27.37	0.00482375
27.38	0.00483187
27.39	0.00483998
27.4	0.00484809
27.41	0.00485619
27.42	0.00486429
27.43	0.00487238
27.44	0.00488046
27.45	0.00488854
27.46	0.00489661
27.47	0.00490468
27.48	0.00491274
27.49	0.00492079
27.5	0.00492884
27.51	0.00493688
27.52	0.00494492
27.53	0.00495295
27.54	0.00496098
27.55	0.004969
27.56	0.00497701
27.57	0.00498502
27.58	0.00499302
27.59	0.00500101
27.6	0.005009
27.61	0.00501699
27.62	0.00502496
27.63	0.00503294
27.64	0.0050409
27.65	0.00504886
27.66	0.00505682
27.67	0.00506477
27.68	0.00507271
27.69	0.00508065
27.7	0.00508858
27.71	0.0050965
27.72	0.00510442
27.73	0.00511234
27.74	0.00512024
27.75	0.00512815
27.76	0.00513604
27.77	0.00514393
27.78	0.00515182
27.79	0.0051597
27.8	0.00516757
27.81	0.00517544
27.82	0.0051833
27.83	0.00519116
27.84	0.00519901
27.85	0.00520686
27.86	0.0052147
27.87	0.00522253
27.88	0.00523036
27.89	0.00523818
27.9	0.005246
27.91	0.00525381
27.92	0.00526161
27.93	0.00526941
27.94	0.00527721
27.95	0.005285
27.96	0.00529278
27.97	0.00530056
27.98	0.00530833
27.99	0.00531609
28	0.00532385
28.01	0.00533161
28.02	0.00533936
28.03	0.0053471
28.04	0.00535484
28.05	0.00536257
28.06	0.0053703
28.07	0.00537802
28.08	0.00538574
28.09	0.00539345
28.1	0.00540115
28.11	0.00540885
28.12	0.00541654
28.13	0.00542423
28.14	0.00543191
28.15	0.00543959
28.16	0.00544726
28.17	0.00545493
28.18	0.00546259
28.19	0.00547024
28.2	0.00547789
28.21	0.00548554
28.22	0.00549318
28.23	0.00550081
28.24	0.00550844
28.25	0.00551606
28.26	0.00552368
28.27	0.00553129
28.28	0.00553889
28.29	0.00554649
28.3	0.00555409
28.31	0.00556168
28.32	0.00556926
28.33	0.00557684
28.34	0.00558441
28.35	0.00559198
28.36	0.00559954
28.37	0.0056071
28.38	0.00561465
28.39	0.0056222
28.4	0.00562974
28.41	0.00563728
28.42	0.00564481
28.43	0.00565233
28.44	0.00565985
28.45	0.00566737
28.46	0.00567487
28.47	0.00568238
28.48	0.00568988
28.49	0.00569737
28.5	0.00570486
28.51	0.00571234
28.52	0.00571982
28.53	0.00572729
28.54	0.00573475
28.55	0.00574222
28.56	0.00574967
28.57	0.00575712
28.58	0.00576457
28.59	0.00577201
28.6	0.00577944
28.61	0.00578687
28.62	0.0057943
28.63	0.00580171
28.64	0.00580913
28.65	0.00581654
28.66	0.00582394
28.67	0.00583134
28.68	0.00583873
28.69	0.00584612
28.7	0.0058535
28.71	0.00586088
28.72	0.00586825
28.73	0.00587562
28.74	0.00588298
28.75	0.00589034
28.76	0.00589769
28.77	0.00590503
28.78	0.00591237
28.79	0.00591971
28.8	0.00592704
28.81	0.00593437
28.82	0.00594169
28.83	0.005949
28.84	0.00595631
28.85	0.00596362
28.86	0.00597092
28.87	0.00597821
28.88	0.0059855
28.89	0.00599279
28.9	0.00600007
28.91	0.00600734
28.92	0.00601461
28.93	0.00602187
28.94	0.00602913
28.95	0.00603639
28.96	0.00604364
28.97	0.00605088
28.98	0.00605812
28.99	0.00606535
29	0.00607258
29.01	0.00607981
29.02	0.00608703
29.03	0.00609424
29.04	0.00610145
29.05	0.00610865
29.06	0.00611585
29.07	0.00612304
29.08	0.00613023
29.09	0.00613742
29.1	0.0061446
29.11	0.00615177
29.12	0.00615894
29.13	0.0061661
29.14	0.00617326
29.15	0.00618042
29.16	0.00618756
29.17	0.00619471
29.18	0.00620185
29.19	0.00620898
29.2	0.00621611
29.21	0.00622324
29.22	0.00623035
29.23	0.00623747
29.24	0.00624458
29.25	0.00625168
29.26	0.00625878
29.27	0.00626588
29.28	0.00627297
29.29	0.00628005
29.3	0.00628713
29.31	0.00629421
29.32	0.00630128
29.33	0.00630834
29.34	0.0063154
29.35	0.00632246
29.36	0.00632951
29.37	0.00633656
29.38	0.0063436
29.39	0.00635063
29.4	0.00635767
29.41	0.00636469
29.42	0.00637171
29.43	0.00637873
29.44	0.00638574
29.45	0.00639275
29.46	0.00639975
29.47	0.00640675
29.48	0.00641374
29.49	0.00642073
29.5	0.00642772
29.51	0.00643469
29.52	0.00644167
29.53	0.00644864
29.54	0.0064556
29.55	0.00646256
29.56	0.00646952
29.57	0.00647647
29.58	0.00648341
29.59	0.00649035
29.6	0.00649729
29.61	0.00650422
29.62	0.00651114
29.63	0.00651807
29.64	0.00652498
29.65	0.0065319
29.66	0.0065388
29.67	0.00654571
29.68	0.0065526
29.69	0.0065595
29.7	0.00656639
29.71	0.00657327
29.72	0.00658015
29.73	0.00658702
29.74	0.00659389
29.75	0.00660076
29.76	0.00660762
29.77	0.00661448
29.78	0.00662133
29.79	0.00662817
29.8	0.00663502
29.81	0.00664185
29.82	0.00664869
29.83	0.00665551
29.84	0.00666234
29.85	0.00666916
29.86	0.00667597
29.87	0.00668278
29.88	0.00668959
29.89	0.00669639
29.9	0.00670318
29.91	0.00670997
29.92	0.00671676
29.93	0.00672354
29.94	0.00673032
29.95	0.00673709
29.96	0.00674386
29.97	0.00675062
29.98	0.00675738
29.99	0.00676414
30	0.00677089
30.01	0.00677763
30.02	0.00678438
30.03	0.00679111
30.04	0.00679784
30.05	0.00680457
30.06	0.00681129
30.07	0.00681801
30.08	0.00682473
30.09	0.00683144
30.1	0.00683814
30.11	0.00684484
30.12	0.00685154
30.13	0.00685823
30.14	0.00686492
30.15	0.0068716
30.16	0.00687828
30.17	0.00688495
30.18	0.00689162
30.19	0.00689828
30.2	0.00690494
30.21	0.0069116
30.22	0.00691825
30.23	0.0069249
30.24	0.00693154
30.25	0.00693818
30.26	0.00694481
30.27	0.00695144
30.28	0.00695807
30.29	0.00696469
30.3	0.0069713
30.31	0.00697791
30.32	0.00698452
30.33	0.00699112
30.34	0.00699772
30.35	0.00700431
30.36	0.0070109
30.37	0.00701749
30.38	0.00702407
30.39	0.00703065
30.4	0.00703722
30.41	0.00704379
30.42	0.00705035
30.43	0.00705691
30.44	0.00706346
30.45	0.00707001
30.46	0.00707656
30.47	0.0070831
30.48	0.00708964
30.49	0.00709617
30.5	0.0071027
30.51	0.00710922
30.52	0.00711574
30.53	0.00712226
30.54	0.00712877
30.55	0.00713528
30.56	0.00714178
30.57	0.00714828
30.58	0.00715477
30.59	0.00716126
30.6	0.00716775
30.61	0.00717423
30.62	0.0071807
30.63	0.00718718
30.64	0.00719364
30.65	0.00720011
30.66	0.00720657
30.67	0.00721302
30.68	0.00721948
30.69	0.00722592
30.7	0.00723237
30.71	0.0072388
30.72	0.00724524
30.73	0.00725167
30.74	0.00725809
30.75	0.00726452
30.76	0.00727093
30.77	0.00727735
30.78	0.00728376
30.79	0.00729016
30.8	0.00729656
30.81	0.00730296
30.82	0.00730935
30.83	0.00731574
30.84	0.00732212
30.85	0.0073285
30.86	0.00733488
30.87	0.00734125
30.88	0.00734762
30.89	0.00735398
30.9	0.00736034
30.91	0.00736669
30.92	0.00737304
30.93	0.00737939
30.94	0.00738573
30.95	0.00739207
30.96	0.0073984
30.97	0.00740473
30.98	0.00741106
30.99	0.00741738
31	0.0074237
31.01	0.00743001
31.02	0.00743632
31.03	0.00744263
31.04	0.00744893
31.05	0.00745522
31.06	0.00746152
31.07	0.00746781
31.08	0.00747409
31.09	0.00748037
31.1	0.00748665
31.11	0.00749292
31.12	0.00749919
31.13	0.00750545
31.14	0.00751171
31.15	0.00751797
31.16	0.00752422
31.17	0.00753047
31.18	0.00753671
31.19	0.00754295
31.2	0.00754919
31.21	0.00755542
31.22	0.00756165
31.23	0.00756787
31.24	0.00757409
31.25	0.00758031
31.26	0.00758652
31.27	0.00759273
31.28	0.00759893
31.29	0.00760513
31.3	0.00761133
31.31	0.00761752
31.32	0.00762371
31.33	0.00762989
31.34	0.00763607
31.35	0.00764225
31.36	0.00764842
31.37	0.00765459
31.38	0.00766075
31.39	0.00766691
31.4	0.00767307
31.41	0.00767922
31.42	0.00768537
31.43	0.00769151
31.44	0.00769765
31.45	0.00770379
31.46	0.00770992
31.47	0.00771605
31.48	0.00772217
31.49	0.00772829
31.5	0.00773441
31.51	0.00774052
31.52	0.00774663
31.53	0.00775274
31.54	0.00775884
31.55	0.00776493
31.56	0.00777103
31.57	0.00777712
31.58	0.0077832
31.59	0.00778928
31.6	0.00779536
31.61	0.00780143
31.62	0.0078075
31.63	0.00781357
31.64	0.00781963
31.65	0.00782569
31.66	0.00783174
31.67	0.00783779
31.68	0.00784384
31.69	0.00784988
31.7	0.00785592
31.71	0.00786196
31.72	0.00786799
31.73	0.00787402
31.74	0.00788004
31.75	0.00788606
31.76	0.00789207
31.77	0.00789809
31.78	0.0079041
31.79	0.0079101
31.8	0.0079161
31.81	0.0079221
31.82	0.00792809
31.83	0.00793408
31.84	0.00794006
31.85	0.00794605
31.86	0.00795202
31.87	0.007958
31.88	0.00796397
31.89	0.00796993
31.9	0.0079759
31.91	0.00798186
31.92	0.00798781
31.93	0.00799376
31.94	0.00799971
31.95	0.00800565
31.96	0.00801159
31.97	0.00801753
31.98	0.00802346
31.99	0.00802939
32	0.00803532
32.01	0.00804124
32.02	0.00804716
32.03	0.00805307
32.04	0.00805898
32.05	0.00806489
32.06	0.00807079
32.07	0.00807669
32.08	0.00808258
32.09	0.00808848
32.1	0.00809436
32.11	0.00810025
32.12	0.00810613
32.13	0.008112
32.14	0.00811788
32.15	0.00812375
32.16	0.00812961
32.17	0.00813547
32.18	0.00814133
32.19	0.00814719
32.2	0.00815304
32.21	0.00815889
32.22	0.00816473
32.23	0.00817057
32.24	0.00817641
32.25	0.00818224
32.26	0.00818807
32.27	0.00819389
32.28	0.00819972
32.29	0.00820553
32.3	0.00821135
32.31	0.00821716
32.32	0.00822297
32.33	0.00822877
32.34	0.00823457
32.35	0.00824037
32.36	0.00824616
32.37	0.00825195
32.38	0.00825773
32.39	0.00826352
32.4	0.00826929
32.41	0.00827507
32.42	0.00828084
32.43	0.00828661
32.44	0.00829237
32.45	0.00829813
32.46	0.00830389
32.47	0.00830964
32.48	0.00831539
32.49	0.00832114
32.5	0.00832688
32.51	0.00833262
32.52	0.00833835
32.53	0.00834409
32.54	0.00834981
32.55	0.00835554
32.56	0.00836126
32.57	0.00836698
32.58	0.00837269
32.59	0.0083784
32.6	0.00838411
32.61	0.00838981
32.62	0.00839551
32.63	0.00840121
32.64	0.0084069
32.65	0.00841259
32.66	0.00841828
32.67	0.00842396
32.68	0.00842964
32.69	0.00843531
32.7	0.00844098
32.71	0.00844665
32.72	0.00845232
32.73	0.00845798
32.74	0.00846364
32.75	0.00846929
32.76	0.00847494
32.77	0.00848059
32.78	0.00848623
32.79	0.00849187
32.8	0.00849751
32.81	0.00850314
32.82	0.00850877
32.83	0.0085144
32.84	0.00852002
32.85	0.00852564
32.86	0.00853126
32.87	0.00853687
32.88	0.00854248
32.89	0.00854809
32.9	0.00855369
32.91	0.00855929
32.92	0.00856488
32.93	0.00857048
32.94	0.00857606
32.95	0.00858165
32.96	0.00858723
32.97	0.00859281
32.98	0.00859839
32.99	0.00860396
33	0.00860953
33.01	0.00861509
33.02	0.00862065
33.03	0.00862621
33.04	0.00863176
33.05	0.00863731
33.06	0.00864286
33.07	0.00864841
33.08	0.00865395
33.09	0.00865949
33.1	0.00866502
33.11	0.00867055
33.12	0.00867608
33.13	0.0086816
33.14	0.00868712
33.15	0.00869264
33.16	0.00869815
33.17	0.00870367
33.18	0.00870917
33.19	0.00871468
33.2	0.00872018
33.21	0.00872567
33.22	0.00873117
33.23	0.00873666
33.24	0.00874215
33.25	0.00874763
33.26	0.00875311
33.27	0.00875859
33.28	0.00876406
33.29	0.00876953
33.3	0.008775
33.31	0.00878046
33.32	0.00878593
33.33	0.00879138
33.34	0.00879684
33.35	0.00880229
33.36	0.00880774
33.37	0.00881318
33.38	0.00881862
33.39	0.00882406
33.4	0.00882949
33.41	0.00883492
33.42	0.00884035
33.43	0.00884578
33.44	0.0088512
33.45	0.00885662
33.46	0.00886203
33.47	0.00886744
33.48	0.00887285
33.49	0.00887825
33.5	0.00888366
33.51	0.00888905
33.52	0.00889445
33.53	0.00889984
33.54	0.00890523
33.55	0.00891062
33.56	0.008916
33.57	0.00892138
33.58	0.00892675
33.59	0.00893213
33.6	0.00893749
33.61	0.00894286
33.62	0.00894822
33.63	0.00895358
33.64	0.00895894
33.65	0.00896429
33.66	0.00896964
33.67	0.00897499
33.68	0.00898033
33.69	0.00898567
33.7	0.00899101
33.71	0.00899634
33.72	0.00900168
33.73	0.009007
33.74	0.00901233
33.75	0.00901765
33.76	0.00902297
33.77	0.00902828
33.78	0.00903359
33.79	0.0090389
33.8	0.00904421
33.81	0.00904951
33.82	0.00905481
33.83	0.0090601
33.84	0.0090654
33.85	0.00907069
33.86	0.00907597
33.87	0.00908126
33.88	0.00908654
33.89	0.00909181
33.9	0.00909709
33.91	0.00910236
33.92	0.00910762
33.93	0.00911289
33.94	0.00911815
33.95	0.00912341
33.96	0.00912866
33.97	0.00913392
33.98	0.00913916
33.99	0.00914441
34	0.00914965
34.01	0.00915489
34.02	0.00916013
34.03	0.00916536
34.04	0.00917059
34.05	0.00917582
34.06	0.00918104
34.07	0.00918626
34.08	0.00919148
34.09	0.0091967
34.1	0.00920191
34.11	0.00920712
34.12	0.00921232
34.13	0.00921752
34.14	0.00922272
34.15	0.00922792
34.16	0.00923311
34.17	0.0092383
34.18	0.00924349
34.19	0.00924867
34.2	0.00925385
34.21	0.00925903
34.22	0.00926421
34.23	0.00926938
34.24	0.00927455
34.25	0.00927971
34.26	0.00928487
34.27	0.00929003
34.28	0.00929519
34.29	0.00930034
34.3	0.00930549
34.31	0.00931064
34.32	0.00931579
34.33	0.00932093
34.34	0.00932607
34.35	0.0093312
34.36	0.00933633
34.37	0.00934146
34.38	0.00934659
34.39	0.00935171
34.4	0.00935683
34.41	0.00936195
34.42	0.00936706
34.43	0.00937218
34.44	0.00937728
34.45	0.00938239
34.46	0.00938749
34.47	0.00939259
34.48	0.00939769
34.49	0.00940278
34.5	0.00940787
34.51	0.00941296
34.52	0.00941804
34.53	0.00942312
34.54	0.0094282
34.55	0.00943328
34.56	0.00943835
34.57	0.00944342
34.58	0.00944849
34.59	0.00945355
34.6	0.00945861
34.61	0.00946367
34.62	0.00946872
34.63	0.00947377
34.64	0.00947882
34.65	0.00948387
34.66	0.00948891
34.67	0.00949395
34.68	0.00949899
34.69	0.00950402
34.7	0.00950906
34.71	0.00951408
34.72	0.00951911
34.73	0.00952413
34.74	0.00952915
34.75	0.00953417
34.76	0.00953918
34.77	0.00954419
34.78	0.0095492
34.79	0.00955421
34.8	0.00955921
34.81	0.00956421
34.82	0.0095692
34.83	0.0095742
34.84	0.00957919
34.85	0.00958418
34.86	0.00958916
34.87	0.00959414
34.88	0.00959912
34.89	0.0096041
34.9	0.00960907
34.91	0.00961404
34.92	0.00961901
34.93	0.00962397
34.94	0.00962894
34.95	0.00963389
34.96	0.00963885
34.97	0.0096438
34.98	0.00964875
34.99	0.0096537
35	0.00965865
35.01	0.00966359
35.02	0.00966853
35.03	0.00967346
35.04	0.0096784
35.05	0.00968333
35.06	0.00968825
35.07	0.00969318
35.08	0.0096981
35.09	0.00970302
35.1	0.00970794
35.11	0.00971285
35.12	0.00971776
35.13	0.00972267
35.14	0.00972757
35.15	0.00973248
35.16	0.00973737
35.17	0.00974227
35.18	0.00974716
35.19	0.00975206
35.2	0.00975694
35.21	0.00976183
35.22	0.00976671
35.23	0.00977159
35.24	0.00977647
35.25	0.00978134
35.26	0.00978621
35.27	0.00979108
35.28	0.00979595
35.29	0.00980081
35.3	0.00980567
35.31	0.00981053
35.32	0.00981538
35.33	0.00982024
35.34	0.00982509
35.35	0.00982993
35.36	0.00983477
35.37	0.00983962
35.38	0.00984445
35.39	0.00984929
35.4	0.00985412
35.41	0.00985895
35.42	0.00986378
35.43	0.0098686
35.44	0.00987342
35.45	0.00987824
35.46	0.00988306
35.47	0.00988787
35.48	0.00989268
35.49	0.00989749
35.5	0.0099023
35.51	0.0099071
35.52	0.0099119
35.53	0.0099167
35.54	0.00992149
35.55	0.00992628
35.56	0.00993107
35.57	0.00993586
35.58	0.00994064
35.59	0.00994542
35.6	0.0099502
35.61	0.00995497
35.62	0.00995975
35.63	0.00996452
35.64	0.00996928
35.65	0.00997405
35.66	0.00997881
35.67	0.00998357
35.68	0.00998832
35.69	0.00999308
35.7	0.00999783
35.71	0.0100026
35.72	0.0100073
35.73	0.0100121
35.74	0.0100168
35.75	0.0100215
35.76	0.0100263
35.77	0.010031
35.78	0.0100357
35.79	0.0100405
35.8	0.0100452
35.81	0.0100499
35.82	0.0100546
35.83	0.0100593
35.84	0.0100641
35.85	0.0100688
35.86	0.0100735
35.87	0.0100782
35.88	0.0100829
35.89	0.0100876
35.9	0.0100923
35.91	0.010097
35.92	0.0101017
35.93	0.0101064
35.94	0.0101111
35.95	0.0101157
35.96	0.0101204
35.97	0.0101251
35.98	0.0101298
35.99	0.0101345
36	0.0101391
36.01	0.0101438
36.02	0.0101485
36.03	0.0101531
36.04	0.0101578
36.05	0.0101624
36.06	0.0101671
36.07	0.0101717
36.08	0.0101764
36.09	0.010181
36.1	0.0101857
36.11	0.0101903
36.12	0.010195
36.13	0.0101996
36.14	0.0102042
36.15	0.0102089
36.16	0.0102135
36.17	0.0102181
36.18	0.0102228
36.19	0.0102274
36.2	0.010232
36.21	0.0102366
36.22	0.0102412
36.23	0.0102458
36.24	0.0102505
36.25	0.0102551
36.26	0.0102597
36.27	0.0102643
36.28	0.0102689
36.29	0.0102735
36.3	0.0102781
36.31	0.0102827
36.32	0.0102872
36.33	0.0102918
36.34	0.0102964
36.35	0.010301
36.36	0.0103056
36.37	0.0103101
36.38	0.0103147
36.39	0.0103193
36.4	0.0103239
36.41	0.0103284
36.42	0.010333
36.43	0.0103375
36.44	0.0103421
36.45	0.0103467
36.46	0.0103512
36.47	0.0103558
36.48	0.0103603
36.49	0.0103649
36.5	0.0103694
36.51	0.0103739
36.52	0.0103785
36.53	0.010383
36.54	0.0103876
36.55	0.0103921
36.56	0.0103966
36.57	0.0104011
36.58	0.0104057
36.59	0.0104102
36.6	0.0104147
36.61	0.0104192
36.62	0.0104237
36.63	0.0104282
36.64	0.0104327
36.65	0.0104373
36.66	0.0104418
36.67	0.0104463
36.68	0.0104508
36.69	0.0104553
36.7	0.0104597
36.71	0.0104642
36.72	0.0104687
36.73	0.0104732
36.74	0.0104777
36.75	0.0104822
36.76	0.0104867
36.77	0.0104911
36.78	0.0104956
36.79	0.0105001
36.8	0.0105045
36.81	0.010509
36.82	0.0105135
36.83	0.0105179
36.84	0.0105224
36.85	0.0105269
36.86	0.0105313
36.87	0.0105358
36.88	0.0105402
36.89	0.0105447
36.9	0.0105491
36.91	0.0105535
36.92	0.010558
36.93	0.0105624
36.94	0.0105669
36.95	0.0105713
36.96	0.0105757
36.97	0.0105801
36.98	0.0105846
36.99	0.010589
37	0.0105934
37.01	0.0105978
37.02	0.0106022
37.03	0.0106067
37.04	0.0106111
37.05	0.0106155
37.06	0.0106199
37.07	0.0106243
37.08	0.0106287
37.09	0.0106331
37.1	0.0106375
37.11	0.0106419
37.12	0.0106463
37.13	0.0106507
37.14	0.010655
37.15	0.0106594
37.16	0.0106638
37.17	0.0106682
37.18	0.0106726
37.19	0.0106769
37.2	0.0106813
37.21	0.0106857
37.22	0.0106901
37.23	0.0106944
37.24	0.0106988
37.25	0.0107031
37.26	0.0107075
37.27	0.0107119
37.28	0.0107162
37.29	0.0107206
37.3	0.0107249
37.31	0.0107293
37.32	0.0107336
37.33	0.0107379
37.34	0.0107423
37.35	0.0107466
37.36	0.010751
37.37	0.0107553
37.38	0.0107596
37.39	0.0107639
37.4	0.0107683
37.41	0.0107726
37.42	0.0107769
37.43	0.0107812
37.44	0.0107855
37.45	0.0107899
37.46	0.0107942
37.47	0.0107985
37.48	0.0108028
37.49	0.0108071
37.5	0.0108114
37.51	0.0108157
37.52	0.01082
37.53	0.0108243
37.54	0.0108286
37.55	0.0108329
37.56	0.0108372
37.57	0.0108414
37.58	0.0108457
37.59	0.01085
37.6	0.0108543
37.61	0.0108586
37.62	0.0108628
37.63	0.0108671
37.64	0.0108714
37.65	0.0108757
37.66	0.0108799
37.67	0.0108842
37.68	0.0108884
37.69	0.0108927
37.7	0.010897
37.71	0.0109012
37.72	0.0109055
37.73	0.0109097
37.74	0.010914
37.75	0.0109182
37.76	0.0109224
37.77	0.0109267
37.78	0.0109309
37.79	0.0109352
37.8	0.0109394
37.81	0.0109436
37.82	0.0109479
37.83	0.0109521
37.84	0.0109563
37.85	0.0109605
37.86	0.0109648
37.87	0.010969
37.88	0.0109732
37.89	0.0109774
37.9	0.0109816
37.91	0.0109858
37.92	0.01099
37.93	0.0109942
37.94	0.0109984
37.95	0.0110026
37.96	0.0110068
37.97	0.011011
37.98	0.0110152
37.99	0.0110194
38	0.0110236
38.01	0.0110278
38.02	0.011032
38.03	0.0110362
38.04	0.0110403
38.05	0.0110445
38.06	0.0110487
38.07	0.0110529
38.08	0.011057
38.09	0.0110612
38.1	0.0110654
38.11	0.0110695
38.12	0.0110737
38.13	0.0110779
38.14	0.011082
38.15	0.0110862
38.16	0.0110903
38.17	0.0110945
38.18	0.0110986
38.19	0.0111028
38.2	0.0111069
38.21	0.0111111
38.22	0.0111152
38.23	0.0111193
38.24	0.0111235
38.25	0.0111276
38.26	0.0111317
38.27	0.0111359
38.28	0.01114
38.29	0.0111441
38.3	0.0111482
38.31	0.0111524
38.32	0.0111565
38.33	0.0111606
38.34	0.0111647
38.35	0.0111688
38.36	0.0111729
38.37	0.011177
38.38	0.0111811
38.39	0.0111852
38.4	0.0111894
38.41	0.0111934
38.42	0.0111975
38.43	0.0112016
38.44	0.0112057
38.45	0.0112098
38.46	0.0112139
38.47	0.011218
38.48	0.0112221
38.49	0.0112262
38.5	0.0112302
38.51	0.0112343
38.52	0.0112384
38.53	0.0112425
38.54	0.0112465
38.55	0.0112506
38.56	0.0112547
38.57	0.0112587
38.58	0.0112628
38.59	0.0112669
38.6	0.0112709
38.61	0.011275
38.62	0.011279
38.63	0.0112831
38.64	0.0112871
38.65	0.0112912
38.66	0.0112952
38.67	0.0112993
38.68	0.0113033
38.69	0.0113074
38.7	0.0113114
38.71	0.0113154
38.72	0.0113195
38.73	0.0113235
38.74	0.0113275
38.75	0.0113316
38.76	0.0113356
38.77	0.0113396
38.78	0.0113436
38.79	0.0113476
38.8	0.0113517
38.81	0.0113557
38.82	0.0113597
38.83	0.0113637
38.84	0.0113677
38.85	0.0113717
38.86	0.0113757
38.87	0.0113797
38.88	0.0113837
38.89	0.0113877
38.9	0.0113917
38.91	0.0113957
38.92	0.0113997
38.93	0.0114037
38.94	0.0114077
38.95	0.0114117
38.96	0.0114156
38.97	0.0114196
38.98	0.0114236
38.99	0.0114276
39	0.0114316
39.01	0.0114355
39.02	0.0114395
39.03	0.0114435
39.04	0.0114474
39.05	0.0114514
39.06	0.0114554
39.07	0.0114593
39.08	0.0114633
39.09	0.0114672
39.1	0.0114712
39.11	0.0114751
39.12	0.0114791
39.13	0.011483
39.14	0.011487
39.15	0.0114909
39.16	0.0114949
39.17	0.0114988
39.18	0.0115028
39.19	0.0115067
39.2	0.0115106
39.21	0.0115146
39.22	0.0115185
39.23	0.0115224
39.24	0.0115263
39.25	0.0115303
39.26	0.0115342
39.27	0.0115381
39.28	0.011542
39.29	0.0115459
39.3	0.0115499
39.31	0.0115538
39.32	0.0115577
39.33	0.0115616
39.34	0.0115655
39.35	0.0115694
39.36	0.0115733
39.37	0.0115772
39.38	0.0115811
39.39	0.011585
39.4	0.0115889
39.41	0.0115928
39.42	0.0115967
39.43	0.0116006
39.44	0.0116044
39.45	0.0116083
39.46	0.0116122
39.47	0.0116161
39.48	0.01162
39.49	0.0116238
39.5	0.0116277
39.51	0.0116316
39.52	0.0116355
39.53	0.0116393
39.54	0.0116432
39.55	0.0116471
39.56	0.0116509
39.57	0.0116548
39.58	0.0116586
39.59	0.0116625
39.6	0.0116664
39.61	0.0116702
39.62	0.0116741
39.63	0.0116779
39.64	0.0116818
39.65	0.0116856
39.66	0.0116894
39.67	0.0116933
39.68	0.0116971
39.69	0.011701
39.7	0.0117048
39.71	0.0117086
39.72	0.0117125
39.73	0.0117163
39.74	0.0117201
39.75	0.0117239
39.76	0.0117278
39.77	0.0117316
39.78	0.0117354
39.79	0.0117392
39.8	0.011743
39.81	0.0117469
39.82	0.0117507
39.83	0.0117545
39.84	0.0117583
39.85	0.0117621
39.86	0.0117659
39.87	0.0117697
39.88	0.0117735
39.89	0.0117773
39.9	0.0117811
39.91	0.0117849
39.92	0.0117887
39.93	0.0117925
39.94	0.0117963
39.95	0.0118
39.96	0.0118038
39.97	0.0118076
39.98	0.0118114
39.99	0.0118152
40	0.011819
40.01	0.0118227
40.02	0.0118265
40.03	0.0118303
40.04	0.011834
40.05	0.0118378
40.06	0.0118416
40.07	0.0118453
40.08	0.0118491
40.09	0.0118529
40.1	0.0118566
40.11	0.0118604
40.12	0.0118641
40.13	0.0118679
40.14	0.0118716
40.15	0.0118754
40.16	0.0118791
40.17	0.0118829
40.18	0.0118866
40.19	0.0118904
40.2	0.0118941
40.21	0.0118978
40.22	0.0119016
40.23	0.0119053
40.24	0.011909
40.25	0.0119128
40.26	0.0119165
40.27	0.0119202
40.28	0.011924
40.29	0.0119277
40.3	0.0119314
40.31	0.0119351
40.32	0.0119388
40.33	0.0119425
40.34	0.0119463
40.35	0.01195
40.36	0.0119537
40.37	0.0119574
40.38	0.0119611
40.39	0.0119648
40.4	0.0119685
40.41	0.0119722
40.42	0.0119759
40.43	0.0119796
40.44	0.0119833
40.45	0.011987
40.46	0.0119907
40.47	0.0119944
40.48	0.0119981
40.49	0.0120017
40.5	0.0120054
40.51	0.0120091
40.52	0.0120128
40.53	0.0120165
40.54	0.0120201
40.55	0.0120238
40.56	0.0120275
40.57	0.0120312
40.58	0.0120348
40.59	0.0120385
40.6	0.0120422
40.61	0.0120458
40.62	0.0120495
40.63	0.0120531
40.64	0.0120568
40.65	0.0120605
40.66	0.0120641
40.67	0.0120678
40.68	0.0120714
40.69	0.0120751
40.7	0.0120787
40.71	0.0120824
40.72	0.012086
40.73	0.0120897
40.74	0.0120933
40.75	0.0120969
40.76	0.0121006
40.77	0.0121042
40.78	0.0121078
40.79	0.0121115
40.8	0.0121151
40.81	0.0121187
40.82	0.0121224
40.83	0.012126
40.84	0.0121296
40.85	0.0121332
40.86	0.0121368
40.87	0.0121405
40.88	0.0121441
40.89	0.0121477
40.9	0.0121513
40.91	0.0121549
40.92	0.0121585
40.93	0.0121621
40.94	0.0121657
40.95	0.0121693
40.96	0.0121729
40.97	0.0121765
40.98	0.0121801
40.99	0.0121837
41	0.0121873
41.01	0.0121909
41.02	0.0121945
41.03	0.0121981
41.04	0.0122017
41.05	0.0122053
41.06	0.0122088
41.07	0.0122124
41.08	0.012216
41.09	0.0122196
41.1	0.0122232
41.11	0.0122267
41.12	0.0122303
41.13	0.0122339
41.14	0.0122374
41.15	0.012241
41.16	0.0122446
41.17	0.0122481
41.18	0.0122517
41.19	0.0122553
41.2	0.0122588
41.21	0.0122624
41.22	0.0122659
41.23	0.0122695
41.24	0.012273
41.25	0.0122766
41.26	0.0122801
41.27	0.0122837
41.28	0.0122872
41.29	0.0122908
41.3	0.0122943
41.31	0.0122979
41.32	0.0123014
41.33	0.0123049
41.34	0.0123085
41.35	0.012312
41.36	0.0123155
41.37	0.0123191
41.38	0.0123226
41.39	0.0123261
41.4	0.0123296
41.41	0.0123332
41.42	0.0123367
41.43	0.0123402
41.44	0.0123437
41.45	0.0123472
41.46	0.0123507
41.47	0.0123543
41.48	0.0123578
41.49	0.0123613
41.5	0.0123648
41.51	0.0123683
41.52	0.0123718
41.53	0.0123753
41.54	0.0123788
41.55	0.0123823
41.56	0.0123858
41.57	0.0123893
41.58	0.0123928
41.59	0.0123963
41.6	0.0123998
41.61	0.0124033
41.62	0.0124067
41.63	0.0124102
41.64	0.0124137
41.65	0.0124172
41.66	0.0124207
41.67	0.0124242
41.68	0.0124276
41.69	0.0124311
41.7	0.0124346
41.71	0.012438
41.72	0.0124415
41.73	0.012445
41.74	0.0124485
41.75	0.0124519
41.76	0.0124554
41.77	0.0124588
41.78	0.0124623
41.79	0.0124658
41.8	0.0124692
41.81	0.0124727
41.82	0.0124761
41.83	0.0124796
41.84	0.012483
41.85	0.0124865
41.86	0.0124899
41.87	0.0124934
41.88	0.0124968
41.89	0.0125003
41.9	0.0125037
41.91	0.0125071
41.92	0.0125106
41.93	0.012514
41.94	0.0125174
41.95	0.0125209
41.96	0.0125243
41.97	0.0125277
41.98	0.0125312
41.99	0.0125346
42	0.012538
42.01	0.0125414
42.02	0.0125448
42.03	0.0125483
42.04	0.0125517
42.05	0.0125551
42.06	0.0125585
42.07	0.0125619
42.08	0.0125653
42.09	0.0125687
42.1	0.0125722
42.11	0.0125756
42.12	0.012579
42.13	0.0125824
42.14	0.0125858
42.15	0.0125892
42.16	0.0125926
42.17	0.012596
42.18	0.0125994
42.19	0.0126027
42.2	0.0126061
42.21	0.0126095
42.22	0.0126129
42.23	0.0126163
42.24	0.0126197
42.25	0.0126231
42.26	0.0126264
42.27	0.0126298
42.28	0.0126332
42.29	0.0126366
42.3	0.01264
42.31	0.0126433
42.32	0.0126467
42.33	0.0126501
42.34	0.0126534
42.35	0.0126568
42.36	0.0126602
42.37	0.0126635
42.38	0.0126669
42.39	0.0126703
42.4	0.0126736
42.41	0.012677
42.42	0.0126803
42.43	0.0126837
42.44	0.012687
42.45	0.0126904
42.46	0.0126937
42.47	0.0126971
[truncated: 8,403 more rows]

## Sheet: SFig.5
Supplementary Figure 5 - ESST curves for both enantiomers without in-beam correction
(R)-enantiomer		(S)-enantiomer
x-axis: Relative MW phase (degrees)	y-axis: Normalized ESST signal	x-axis: Relative MW phase (degrees)	y-axis: Normalized ESST signal
0	0.0371341	6.7	0.406264
20	0.050015	26.7	0.334542
40	0.0811803	46.7	0.308085
60	0.119062	66.7	0.235829
80	0.171388	86.7	0.21952
100	0.239417	106.7	0.142481
120	0.2935	126.7	0.0915945
140	0.356168	146.7	0.0435011
160	0.382679	166.7	0.034703
180	0.351537	186.7	0.0359959
200	0.361008	206.7	0.0536986
220	0.327354	226.7	0.0988369
240	0.263427	246.7	0.143482
260	0.187857	266.7	0.18428
280	0.129398	286.7	0.281129
300	0.0957118	306.7	0.335553
320	0.0661895	326.7	0.370105
340	0.0296646	346.7	0.402479
360	0.0182058	366.7	0.378991
380	0.0586746	386.7	0.3746
400	0.0794546	406.7	0.366905
420	0.128914	426.7	0.266309
440	0.194813	446.7	0.189581
460	0.222272	466.7	0.126379
480	0.316129	486.7	0.0661143
500	0.373891	506.7	0.0445743
520	0.363752	526.7	0.0167116
540	0.382219	546.7	0.0297901
560	0.334796	566.7	0.051635
580	0.331344	586.7	0.0822006
600	0.274012	606.7	0.156353
620	0.208886	626.7	0.196211
640	0.154715	646.7	0.273043
660	0.0939995	666.7	0.327396
680	0.053097	686.7	0.368099
700	0.0317739	706.7	0.393424

## Sheet: SFig.6
Supplementary Figure 6 - Rabi oscillations curves for (S)-enantiomer, note that the data for (R)-enantiomer is provided in Fig. 3b
a-type transition		b-type transition		c-type transition
x-axis: MW pulse length (ms)	y-axis: LIF signal (arb. u.)	x-axis: MW pulse length (ms)	y-axis: LIF signal (arb. u.)	x-axis: MW pulse length (ms)	y-axis: LIF signal (arb. u.)
0	0.0762079	0	0.0231651	0	0.0625326
0.3	0.0801059	0.3	0.0146927	0.15	0.124089
0.6	0.0827488	0.6	0.0815408	0.3	0.15008
0.9	0.138207	0.9	0.180485	0.45	0.237589
1.2	0.186857	1.2	0.291295	0.6	0.333383
1.5	0.248291	1.5	0.401189	0.75	0.390094
1.8	0.325642	1.8	0.564048	0.9	0.397332
2.1	0.353794	2.1	0.625256	1.05	0.403772
2.4	0.405498	2.4	0.596118	1.2	0.3503
2.7	0.349101	2.7	0.574674	1.35	0.247003
3	0.371507	3	0.487466	1.5	0.116859
3.3	0.456262	3.3	0.323897	1.65	0.099822
3.6	0.329671	3.6	0.212784	1.8	0.0584962
3.9	0.306865	3.9	0.0711357	1.95	0.0947892
4.2	0.292445	4.2	0.0582338	2.1	0.176525
4.5	0.225659	4.5	0.046278	2.25	0.200833
4.8	0.163093	4.8	0.0591018	2.4	0.395386
5.1	0.183179			2.55	0.470544
5.4	0.125638			2.7	0.417595
5.7	0.10746			2.85	0.429603
6	0.044353			3	0.34942
6.3	0.0879869			3.15	0.267611
6.6	0.0824246			3.3	0.161621
6.9	0.113567			3.45	0.0963579
7.2	0.163374			3.6	0.0872561
7.5	0.224157			3.75	0.122923
7.8	0.218417			3.9	0.161275
8.1	0.290874			4.05	0.260666
8.4	0.418192			4.2	0.310512
8.7	0.370424			4.35	0.421243
9	0.40129			4.5	0.44704
9.3	0.416817			4.65	0.436701
9.6	0.420961			4.8	0.328728
9.9	0.358276			4.95	0.269578
10.2	0.314813			5.1	0.223987
10.5	0.368899			5.25	0.14519
10.8	0.306315			5.4	0.107123
11.1	0.182884			5.55	0.100508
11.4	0.192009
11.7	0.124075
12	0.103769
12.3	0.0968834
12.6	0.0721691
12.9	0.0866075
13.2	0.100717
13.5	0.153767
13.8	0.111828

## Sheet: SFig.7
Supplementary Figure 7 -2D Rabi oscillations curves of a-type transition for (R)-enantiomer
y-axis: Time (ms)	z-axis: LIF signal (arb. u.)
280	0.0564765	0.0492968	0.0412548	0.0698694	0.112611	0.110302	0.0879277	0.120183	0.15226	0.151538	0.200791	0.214258	0.224987	0.28643	0.259363	0.307531	0.304295	0.299369	0.353628	0.332098	0.341989	0.389328	0.380519	0.37424	0.417146	0.417368	0.434354	0.435255	0.394804	0.406323	0.421879	0.424087	0.399747	0.312632	0.327151	0.342972	0.330365	0.350016	0.373299	0.262674	0.297354	0.308303	0.264497	0.221524	0.190391	0.184939	0.190528
282	0.066753	0.0483809	0.0445376	0.0686163	0.113013	0.109651	0.0962595	0.135369	0.15037	0.159608	0.209418	0.226398	0.235343	0.301341	0.280638	0.319004	0.316684	0.312143	0.356346	0.343718	0.353123	0.396524	0.387945	0.36114	0.428186	0.405198	0.430644	0.432027	0.378813	0.393322	0.41931	0.408236	0.393531	0.298847	0.304774	0.324509	0.301033	0.332189	0.351133	0.249379	0.288108	0.290161	0.234906	0.20515	0.176551	0.176292	0.172372
284	0.0753145	0.0478863	0.0471776	0.0679799	0.11121	0.107171	0.104169	0.149275	0.149693	0.170537	0.215982	0.237396	0.248649	0.312208	0.29986	0.32974	0.324608	0.329713	0.365352	0.351857	0.363341	0.40196	0.397007	0.346677	0.436334	0.390926	0.423561	0.422936	0.362797	0.37566	0.41018	0.384963	0.381392	0.284704	0.280837	0.301313	0.270354	0.306288	0.319334	0.230172	0.271716	0.266329	0.200466	0.187549	0.163743	0.164155	0.155256
286	0.081045	0.0483517	0.0487231	0.0677276	0.108206	0.103955	0.110886	0.160389	0.151437	0.183383	0.220823	0.246245	0.263826	0.318916	0.314934	0.339277	0.328297	0.351039	0.379919	0.356434	0.37163	0.403972	0.405596	0.332949	0.440663	0.376569	0.413626	0.40784	0.347757	0.354242	0.392885	0.354674	0.362433	0.26907	0.256265	0.274771	0.239451	0.273245	0.280936	0.206108	0.249599	0.238346	0.165023	0.170174	0.152725	0.150352	0.141987
288	0.0833785	0.0500325	0.0490881	0.0674704	0.104912	0.101779	0.116235	0.167826	0.156455	0.196872	0.22496	0.252752	0.279594	0.322394	0.325204	0.347532	0.329481	0.373922	0.397327	0.358443	0.377208	0.401726	0.410666	0.321948	0.440398	0.363786	0.40089	0.386564	0.333403	0.330018	0.367068	0.319133	0.336646	0.250557	0.231882	0.246857	0.209661	0.235195	0.239865	0.179627	0.22429	0.208136	0.132743	0.154518	0.143874	0.138137	0.135224
290	0.0823241	0.0528545	0.0486368	0.0669494	0.102243	0.102557	0.120739	0.171762	0.165293	0.209993	0.229793	0.257371	0.294755	0.324645	0.331558	0.355015	0.330589	0.395776	0.413826	0.359469	0.379658	0.395342	0.409391	0.314993	0.434791	0.353343	0.384906	0.359337	0.318612	0.303975	0.333537	0.28094	0.304596	0.228346	0.208565	0.219609	0.182335	0.195418	0.200059	0.153806	0.198866	0.178087	0.107465	0.142375	0.137779	0.13133	0.137014
292	0.0783792	0.0564343	0.0480544	0.0662295	0.101091	0.107607	0.125412	0.173517	0.178313	0.222427	0.236662	0.260893	0.308405	0.328129	0.336147	0.362738	0.333851	0.414537	0.425921	0.361004	0.379066	0.38568	0.400391	0.312203	0.423073	0.344705	0.364988	0.327247	0.302099	0.277002	0.294091	0.242764	0.267426	0.202859	0.187292	0.19459	0.158715	0.157835	0.164893	0.131582	0.17641	0.151221	0.0923213	0.136038	0.135704	0.133213	0.148402
294	0.0723467	0.0601848	0.0480449	0.065715	0.102109	0.117102	0.131387	0.175138	0.195679	0.234443	0.246439	0.264279	0.320023	0.334851	0.341825	0.371851	0.340831	0.428989	0.431455	0.36385	0.37598	0.373842	0.384261	0.312211	0.404694	0.336147	0.340736	0.29219	0.282951	0.249703	0.251347	0.206865	0.227039	0.17584	0.169058	0.172695	0.139948	0.126378	0.137017	0.115266	0.159655	0.131167	0.0894977	0.138098	0.139597	0.145629	0.169205
296	0.0651903	0.0634966	0.0490274	0.0659948	0.10549	0.129979	0.139557	0.178664	0.217099	0.246355	0.2593	0.268648	0.329603	0.345746	0.351344	0.383208	0.352299	0.438408	0.43012	0.367892	0.371214	0.360552	0.363162	0.312325	0.379665	0.32541	0.312525	0.256344	0.26085	0.222356	0.208504	0.17496	0.186064	0.149851	0.154736	0.154442	0.127101	0.104448	0.118377	0.106411	0.150753	0.12172	0.100042	0.150804	0.151536	0.168633	0.197921
298	0.057957	0.0659353	0.0509717	0.067592	0.110895	0.14425	0.150381	0.185411	0.241434	0.258076	0.274751	0.275271	0.33787	0.360695	0.366437	0.396953	0.368002	0.442107	0.42325	0.372262	0.365593	0.345736	0.339787	0.309168	0.348755	0.310447	0.281478	0.221605	0.23602	0.195111	0.168934	0.148258	0.147572	0.127638	0.144916	0.140461	0.121088	0.0944536	0.110252	0.105956	0.151019	0.125998	0.123699	0.175281	0.17287	0.200664	0.231844
300	0.0516499	0.0673633	0.0534483	0.0707267	0.117583	0.157575	0.163834	0.1956	0.266514	0.269185	0.291904	0.285354	0.346309	0.378896	0.3871	0.412214	0.386284	0.439449	0.413105	0.37562	0.3597	0.328624	0.316281	0.299692	0.313498	0.290017	0.248972	0.189326	0.209107	0.168373	0.135642	0.127554	0.114713	0.111794	0.139856	0.131779	0.122519	0.097435	0.113212	0.114478	0.1607	0.145452	0.158821	0.210926	0.20342	0.238923	0.26742
302	0.0470214	0.067927	0.0558987	0.0751729	0.124681	0.167897	0.179428	0.208489	0.289536	0.279401	0.309939	0.299602	0.356663	0.399194	0.411398	0.427148	0.403972	0.43034	0.401967	0.376395	0.353597	0.308415	0.293639	0.282252	0.276034	0.264158	0.216206	0.160409	0.181174	0.143124	0.11074	0.113304	0.0903484	0.104642	0.139623	0.129668	0.131578	0.112848	0.127033	0.132203	0.178992	0.179105	0.202349	0.255137	0.241063	0.279724	0.300823
304	0.0444256	0.0679181	0.0579851	0.0802609	0.131435	0.174001	0.196247	0.222907	0.30803	0.288933	0.328479	0.317776	0.370034	0.420105	0.435953	0.439453	0.416953	0.415628	0.391282	0.373011	0.346604	0.285035	0.271709	0.257238	0.238725	0.23434	0.184209	0.135562	0.153755	0.121039	0.0951817	0.105603	0.0766841	0.107965	0.144343	0.135208	0.148039	0.138669	0.150564	0.158681	0.20432	0.223307	0.249952	0.303417	0.281849	0.31871	0.328547
306	0.0438448	0.0675863	0.0597786	0.0850663	0.137328	0.175817	0.213015	0.237797	0.320818	0.298336	0.347591	0.338555	0.386175	0.439681	0.456936	0.44708	0.421454	0.396944	0.381099	0.364308	0.337317	0.259401	0.249614	0.226956	0.203671	0.203039	0.15406	0.115477	0.128711	0.104248	0.0888304	0.104129	0.0749388	0.122488	0.154346	0.1489	0.171312	0.171851	0.181707	0.192438	0.234641	0.272183	0.296532	0.349908	0.320638	0.351179	0.347769
308	0.0450365	0.0670282	0.0616791	0.0887708	0.142036	0.174423	0.22821	0.252425	0.328257	0.308007	0.367342	0.359819	0.403547	0.455535	0.471188	0.448664	0.415524	0.3761	0.370123	0.350049	0.324027	0.233085	0.226445	0.194861	0.172346	0.172891	0.127043	0.10081	0.107876	0.094756	0.0907492	0.108233	0.0851274	0.147382	0.17011	0.170462	0.200311	0.209043	0.217603	0.231	0.267636	0.318795	0.337149	0.388375	0.352073	0.372824	0.356504
310	0.0476586	0.0662087	0.0641806	0.0910347	0.145384	0.171706	0.240338	0.266273	0.331696	0.317817	0.387264	0.379212	0.420077	0.465321	0.477126	0.443544	0.399928	0.354494	0.356459	0.33101	0.305389	0.207699	0.201948	0.164515	0.145487	0.145984	0.104595	0.0920369	0.0927393	0.0937741	0.0995807	0.11718	0.106023	0.180184	0.191987	0.198774	0.233174	0.247292	0.255026	0.271262	0.300838	0.356742	0.368079	0.413583	0.371632	0.380745	0.353786
312	0.0513201	0.0650418	0.0676396	0.0921394	0.147383	0.169771	0.248395	0.278892	0.332619	0.327174	0.406242	0.394718	0.433979	0.467613	0.475009	0.431716	0.377839	0.332851	0.338612	0.308536	0.280994	0.184475	0.176811	0.138646	0.123206	0.123567	0.0880963	0.0893132	0.0842815	0.101313	0.11394	0.130392	0.135358	0.217288	0.219778	0.23195	0.2672	0.284429	0.290866	0.30984	0.331693	0.381592	0.38742	0.422586	0.376484	0.374217	0.339885
314	0.0555726	0.0634437	0.0721216	0.0928105	0.148282	0.170363	0.252304	0.289888	0.332	0.335473	0.422965	0.405012	0.444092	0.462692	0.466381	0.414001	0.353424	0.311295	0.316199	0.284011	0.251622	0.164141	0.152364	0.118655	0.105252	0.106134	0.078567	0.0923987	0.0828664	0.116196	0.132729	0.147527	0.170234	0.254779	0.252324	0.267579	0.299319	0.318979	0.322571	0.343366	0.357559	0.391518	0.394895	0.415321	0.365995	0.354739	0.316282
316	0.0598743	0.0613716	0.0773446	0.0938709	0.14854	0.17449	0.253061	0.298982	0.330199	0.342595	0.436531	0.409594	0.449802	0.452641	0.45313	0.392238	0.330229	0.289662	0.290076	0.258629	0.219166	0.146937	0.130014	0.104677	0.0912982	0.0936806	0.0764329	0.100656	0.0882111	0.136387	0.155208	0.168327	0.207605	0.289276	0.287389	0.303054	0.32685	0.349802	0.348374	0.368889	0.375801	0.387045	0.39122	0.394148	0.341824	0.325351	0.28536
318	0.0636075	0.0588898	0.0827386	0.0959433	0.148792	0.182241	0.2524	0.30606	0.327373	0.349091	0.446662	0.408905	0.450843	0.440559	0.436831	0.369092	0.310253	0.267898	0.261931	0.233354	0.186255	0.132605	0.110841	0.0959844	0.0811232	0.0860014	0.0814808	0.113167	0.099507	0.159455	0.180749	0.192367	0.244713	0.318497	0.322061	0.335825	0.348028	0.37578	0.367212	0.384386	0.384136	0.370295	0.377593	0.362743	0.307476	0.289621	0.250047
320	0.0662287	0.0562483	0.087614	0.0992881	0.149798	0.192723	0.252097	0.311232	0.32398	0.355928	0.453528	0.404401	0.447182	0.42929	0.41866	0.34731	0.293937	0.246326	0.233688	0.208938	0.155629	0.12047	0.0954751	0.0914916	0.0747018	0.0829295	0.0929418	0.128951	0.115654	0.1831	0.20851	0.218899	0.279449	0.341405	0.353496	0.363612	0.362066	0.395712	0.378446	0.389087	0.38115	0.344183	0.355481	0.325037	0.267423	0.250871	0.213563
322	0.0674736	0.0538923	0.0913645	0.103753	0.152301	0.204242	0.253299	0.31487	0.320987	0.363975	0.457516	0.398358	0.439024	0.420383	0.399622	0.328861	0.280743	0.225639	0.207076	0.186023	0.129462	0.109747	0.0841237	0.0901462	0.0721801	0.0843885	0.109588	0.147119	0.135507	0.205597	0.237285	0.246906	0.310558	0.358026	0.37954	0.38472	0.36904	0.408351	0.381656	0.383504	0.366734	0.311822	0.326549	0.284615	0.226117	0.211982	0.17913
324	0.0674455	0.0523614	0.0936157	0.108833	0.156747	0.214847	0.256344	0.31759	0.319748	0.373488	0.45907	0.393284	0.426891	0.413777	0.380694	0.314485	0.269781	0.206719	0.183467	0.165276	0.108906	0.0999791	0.0766161	0.0911175	0.073719	0.0902556	0.12981	0.166852	0.158056	0.226066	0.265632	0.275286	0.33763	0.369099	0.39895	0.398449	0.369765	0.412581	0.376646	0.369209	0.342203	0.276226	0.292628	0.244503	0.18724	0.175592	0.14953
326	0.0665327	0.0521236	0.0942944	0.11386	0.163042	0.223083	0.261057	0.320128	0.321622	0.383789	0.458493	0.391159	0.411711	0.408246	0.362764	0.30374	0.260186	0.190459	0.163829	0.147332	0.0940118	0.0912646	0.0724188	0.093779	0.0792596	0.100205	0.151738	0.187309	0.182523	0.244423	0.292125	0.303008	0.360849	0.375655	0.411276	0.405272	0.365572	0.407696	0.363688	0.348484	0.310088	0.240159	0.255676	0.207092	0.153346	0.144231	0.126618
328	0.0652614	0.0534308	0.0936343	0.118299	0.170525	0.228516	0.267089	0.323159	0.327497	0.393369	0.455773	0.392907	0.394849	0.402211	0.346514	0.29542	0.251203	0.177589	0.148672	0.132592	0.0839592	0.0841026	0.0707162	0.0975776	0.0883484	0.113686	0.173438	0.207667	0.208348	0.261058	0.315597	0.329119	0.380583	0.378655	0.416684	0.40656	0.357952	0.393718	0.34382	0.32387	0.273679	0.206005	0.217741	0.174087	0.125906	0.120109	0.11103
330	0.0641712	0.0562588	0.0921035	0.122017	0.178222	0.231755	0.274023	0.327126	0.337369	0.400458	0.450706	0.398331	0.378037	0.394427	0.332409	0.288134	0.242206	0.168521	0.137998	0.121092	0.0774564	0.0790078	0.0706477	0.101922	0.100136	0.130005	0.193173	0.22729	0.235095	0.276425	0.335311	0.352659	0.397027	0.378838	0.415793	0.403963	0.348245	0.371633	0.318915	0.297586	0.236436	0.175634	0.18091	0.146492	0.10557	0.104647	0.102269
332	0.0637022	0.0603178	0.0902661	0.125315	0.185219	0.23403	0.281372	0.332056	0.350277	0.403773	0.443359	0.406458	0.36311	0.384367	0.320801	0.280823	0.232804	0.163259	0.131284	0.112555	0.0731728	0.0761974	0.0716033	0.1062	0.113543	0.148358	0.209665	0.245909	0.262361	0.290847	0.351048	0.372632	0.410105	0.376798	0.409537	0.398851	0.337497	0.343433	0.291398	0.271023	0.201387	0.150269	0.147231	0.124675	0.0923996	0.098051	0.099115
334	0.0640894	0.0650735	0.0886392	0.128695	0.190958	0.236586	0.288659	0.337517	0.364702	0.403053	0.4345	0.415975	0.351645	0.372374	0.312079	0.273042	0.222997	0.161378	0.127541	0.106492	0.0700843	0.0755054	0.0733675	0.109909	0.1275	0.167844	0.22231	0.263596	0.289736	0.304657	0.363092	0.388139	0.419646	0.373109	0.399124	0.392073	0.326376	0.311873	0.263734	0.244636	0.170654	0.130371	0.118537	0.108519	0.085942	0.099223	0.100177
336	0.0653171	0.0697964	0.0876102	0.132532	0.195348	0.240174	0.295478	0.342817	0.379166	0.399188	0.425641	0.425532	0.344667	0.359572	0.306699	0.26495	0.213238	0.162031	0.125489	0.102301	0.0676591	0.0764816	0.076031	0.112808	0.141117	0.187546	0.231295	0.280559	0.316698	0.318435	0.372137	0.398656	0.425672	0.36833	0.386075	0.384062	0.315142	0.280014	0.237952	0.218381	0.145278	0.115602	0.0961668	0.0975986	0.085242	0.106095	0.104363
338	0.0671604	0.0737095	0.0874247	0.136877	0.198718	0.244842	0.301459	0.347346	0.392595	0.393965	0.418652	0.433851	0.34252	0.347505	0.305033	0.257127	0.20434	0.164023	0.123862	0.0993275	0.06585	0.0785606	0.0797764	0.114969	0.153769	0.206697	0.237541	0.296932	0.342365	0.33299	0.379098	0.404343	0.428535	0.362965	0.372201	0.375028	0.303726	0.250715	0.215366	0.192353	0.125357	0.104977	0.0807018	0.0912872	0.0889668	0.116228	0.111089
340	0.0692677	0.0762191	0.0882045	0.141447	0.201595	0.250057	0.306202	0.350829	0.404326	0.389477	0.415153	0.439806	0.344844	0.33762	0.307148	0.250309	0.19721	0.166028	0.121751	0.0969407	0.064898	0.0812087	0.0846666	0.116749	0.165091	0.224744	0.242464	0.312649	0.365319	0.349032	0.384877	0.406277	0.428769	0.357461	0.35934	0.365036	0.291919	0.226167	0.196548	0.167197	0.11035	0.097206	0.0718836	0.0887626	0.0956618	0.127365	0.120186
342	0.0712423	0.0770976	0.0899358	0.145687	0.20437	0.254954	0.30931	0.353372	0.413948	0.38742	0.415907	0.442565	0.350588	0.330808	0.312647	0.245101	0.192506	0.166928	0.118843	0.0946255	0.0650208	0.0840145	0.0904991	0.118679	0.174901	0.241221	0.247539	0.327272	0.383825	0.366817	0.390174	0.406472	0.42687	0.352234	0.348931	0.354016	0.279616	0.207519	0.18151	0.144053	0.0993724	0.0910469	0.0687175	0.0890167	0.103979	0.137782	0.131616
344	0.0727311	0.0765001	0.0924244	0.148863	0.207028	0.258541	0.310581	0.355335	0.421122	0.388569	0.420458	0.441747	0.358111	0.327168	0.32058	0.241747	0.190324	0.166093	0.115417	0.0920984	0.0661411	0.0867119	0.0967629	0.121289	0.183032	0.255566	0.253811	0.339773	0.396396	0.386065	0.39547	0.407492	0.423222	0.347674	0.341664	0.341914	0.267058	0.194766	0.169962	0.124185	0.0914556	0.0855391	0.0696967	0.0909358	0.112748	0.146457	0.145139
346	0.0735196	0.0748247	0.0952935	0.150271	0.209171	0.259894	0.310252	0.357151	0.425406	0.392617	0.427256	0.437491	0.365496	0.326106	0.329441	0.240057	0.190074	0.163437	0.112142	0.0894051	0.0678098	0.0891246	0.10272	0.124911	0.189171	0.267034	0.261543	0.348597	0.402352	0.406087	0.401092	0.411657	0.418213	0.344152	0.337359	0.328969	0.254981	0.186959	0.161509	0.108552	0.085727	0.0800989	0.0730595	0.093445	0.120963	0.153111	0.160155
348	0.0735754	0.0725416	0.0980652	0.149528	0.21028	0.258442	0.309096	0.359145	0.426178	0.398414	0.434257	0.430405	0.371088	0.32671	0.33739	0.239528	0.190651	0.159317	0.109804	0.0868888	0.069355	0.091064	0.107589	0.129544	0.192879	0.274797	0.270192	0.352178	0.402038	0.425882	0.407156	0.42015	0.412385	0.341978	0.335159	0.315817	0.244463	0.18263	0.155718	0.0975539	0.0815178	0.0745432	0.0770187	0.0956641	0.127836	0.158058	0.175738
350	0.0729968	0.070106	0.100274	0.146776	0.209938	0.254254	0.308189	0.361329	0.422831	0.404458	0.439699	0.421446	0.37404	0.328109	0.342771	0.239644	0.190853	0.154405	0.109055	0.0849691	0.070151	0.0922637	0.11076	0.134825	0.193747	0.278198	0.278654	0.349641	0.396669	0.444104	0.413401	0.432461	0.406528	0.341326	0.334011	0.303259	0.236508	0.18028	0.152115	0.0910068	0.0784004	0.0690598	0.0799695	0.0970263	0.132867	0.161847	0.190779
352	0.0719084	0.0679383	0.101557	0.142652	0.207974	0.248122	0.308473	0.363245	0.415243	0.409419	0.442659	0.411772	0.374597	0.329629	0.344699	0.240171	0.189813	0.149564	0.110201	0.083841	0.0698448	0.092399	0.111934	0.140063	0.191618	0.277037	0.285595	0.34127	0.388002	0.459064	0.419139	0.4465	0.40167	0.342208	0.333175	0.291964	0.231639	0.178796	0.150222	0.0883468	0.0762048	0.0640866	0.0807383	0.0973126	0.135857	0.164843	0.204066
354	0.070409	0.0663943	0.101726	0.138031	0.204607	0.241386	0.310435	0.364036	0.404186	0.412431	0.443114	0.402611	0.373968	0.330831	0.343361	0.241281	0.187189	0.145701	0.113104	0.0833305	0.0684489	0.0911864	0.111149	0.144379	0.186726	0.271696	0.28974	0.328564	0.37793	0.468995	0.423464	0.459298	0.398932	0.344615	0.332476	0.282403	0.229834	0.177626	0.149688	0.0889282	0.0750076	0.0601077	0.078841	0.0965777	0.136836	0.16696	0.214324
356	0.0686026	0.065718	0.100807	0.133729	0.200493	0.235523	0.314024	0.362824	0.39124	0.41315	0.441511	0.395126	0.373845	0.331582	0.339869	0.243394	0.183153	0.14362	0.117222	0.0830354	0.0663134	0.0885168	0.108707	0.146916	0.179709	0.262963	0.290096	0.313863	0.368083	0.472562	0.42555	0.467975	0.399205	0.348761	0.332228	0.275027	0.230784	0.17673	0.150421	0.0922806	0.0750329	0.0574945	0.0745941	0.0950033	0.135939	0.167653	0.220256
358	0.0666494	0.0660457	0.0990076	0.13033	0.196512	0.231644	0.318744	0.359215	0.378297	0.41177	0.438127	0.390257	0.375728	0.332186	0.335796	0.246865	0.178363	0.143936	0.121771	0.0826494	0.064034	0.0845442	0.10506	0.147072	0.171458	0.251693	0.28617	0.299655	0.35954	0.469325	0.424859	0.47061	0.402746	0.355162	0.333006	0.270476	0.234237	0.176454	0.152604	0.098221	0.0764769	0.0564874	0.0689665	0.0927619	0.133335	0.166169	0.220675
360	0.0647683	0.0674388	0.0966368	0.128202	0.193392	0.230184	0.323785	0.353641	0.367042	0.40901	0.432686	0.388657	0.380311	0.333438	0.332633	0.251788	0.174002	0.147025	0.125937	0.0822536	0.0623374	0.0796808	0.100692	0.144639	0.162858	0.238577	0.27817	0.287875	0.352679	0.459832	0.421255	0.466741	0.408924	0.364401	0.335474	0.269639	0.240185	0.177453	0.156581	0.106796	0.0793726	0.0572475	0.0632783	0.0899722	0.129238	0.161926	0.214822
362	0.0631799	0.0698562	0.0940561	0.127595	0.19146	0.23092	0.328225	0.347297	0.358679	0.405905	0.4245	0.39071	0.38719	0.336456	0.331389	0.258037	0.171694	0.152969	0.129123	0.0824054	0.0619555	0.0745447	0.0960554	0.139818	0.154541	0.224157	0.267003	0.279517	0.347166	0.445282	0.415036	0.457345	0.416293	0.376661	0.340293	0.273486	0.248812	0.180613	0.162729	0.118101	0.083603	0.0598702	0.0589367	0.0867866	0.123986	0.154796	0.20282
364	0.0620414	0.0730738	0.0916669	0.128687	0.190614	0.233201	0.331308	0.341636	0.35385	0.403349	0.413041	0.396482	0.395054	0.342302	0.332411	0.265427	0.173219	0.161498	0.131166	0.0839832	0.0635057	0.0699135	0.0915581	0.133109	0.146742	0.208935	0.253997	0.274635	0.342108	0.42706	0.406837	0.444383	0.422965	0.391369	0.347982	0.282698	0.260268	0.186937	0.17135	0.1321	0.089051	0.0643932	0.0572641	0.0835603	0.118109	0.145149	0.18595
366	0.061432	0.0766707	0.0898862	0.131509	0.190388	0.236166	0.332564	0.337698	0.352603	0.401653	0.398669	0.405464	0.402251	0.35164	0.335471	0.273827	0.180122	0.172009	0.13248	0.0879119	0.0674062	0.0666489	0.087603	0.125165	0.139343	0.193417	0.24047	0.272519	0.336363	0.406416	0.397345	0.430156	0.427161	0.407176	0.358694	0.297285	0.274404	0.197399	0.182555	0.148544	0.0957748	0.0708982	0.0593482	0.0809828	0.112312	0.133734	0.166394
368	0.0613884	0.0801244	0.089091	0.135851	0.190036	0.238906	0.331581	0.335675	0.354341	0.40039	0.383086	0.416329	0.407429	0.364592	0.340029	0.283189	0.193322	0.183671	0.133993	0.0949473	0.0738206	0.0655352	0.0845896	0.116673	0.132078	0.178071	0.227378	0.271881	0.328864	0.384362	0.387002	0.416678	0.427761	0.422206	0.371997	0.316393	0.290626	0.212779	0.196164	0.167019	0.104081	0.0796999	0.065899	0.0800692	0.107411	0.121559	0.146565
370	0.0619335	0.0829377	0.0895104	0.141253	0.188706	0.240547	0.327582	0.334949	0.357801	0.398647	0.36921	0.426938	0.409967	0.380738	0.345559	0.293554	0.212729	0.195623	0.136875	0.105545	0.0826031	0.067077	0.0828268	0.108309	0.124793	0.163305	0.21515	0.270994	0.318781	0.361698	0.375897	0.405186	0.424586	0.434422	0.386753	0.338409	0.307992	0.233406	0.211724	0.187015	0.114444	0.0914742	0.0771869	0.081989	0.104261	0.109828	0.128475
372	0.0630512	0.0847256	0.0910685	0.147074	0.18574	0.240281	0.319374	0.334496	0.361214	0.395543	0.360397	0.434797	0.410073	0.399075	0.351777	0.30505	0.236963	0.207163	0.142165	0.119687	0.0932324	0.0713809	0.0823943	0.100719	0.117585	0.149507	0.203659	0.267874	0.305473	0.339033	0.363864	0.395854	0.418266	0.441957	0.40118	0.361253	0.325502	0.258874	0.22863	0.207956	0.127308	0.107181	0.0930928	0.0877874	0.103755	0.0998741	0.1135
374	0.064614	0.0852619	0.0932913	0.152538	0.18096	0.237433	0.305894	0.333366	0.362712	0.3907	0.359337	0.437901	0.408626	0.417945	0.358633	0.317794	0.263398	0.217916	0.150521	0.136667	0.104805	0.0782012	0.0830941	0.0944873	0.110702	0.137073	0.19235	0.260637	0.28838	0.316787	0.350665	0.387832	0.409825	0.443358	0.413167	0.382732	0.342313	0.28793	0.246228	0.229209	0.142913	0.127745	0.113189	0.098109	0.106817	0.0930888	0.102466
376	0.0663154	0.0844923	0.095433	0.156764	0.174797	0.231664	0.286995	0.330971	0.360853	0.384371	0.36707	0.43558	0.406876	0.435113	0.366202	0.331638	0.288835	0.22798	0.162214	0.155059	0.116218	0.0871059	0.0846174	0.0900853	0.104331	0.126433	0.180651	0.248077	0.26713	0.295196	0.336077	0.37958	0.400136	0.437762	0.420765	0.400806	0.357666	0.318759	0.263883	0.25014	0.16125	0.153615	0.13677	0.113059	0.114387	0.0908741	0.0957968
378	0.0676776	0.0825183	0.0968038	0.158868	0.168154	0.223267	0.263918	0.32722	0.354973	0.377236	0.382482	0.428792	0.406049	0.448195	0.374661	0.345918	0.310747	0.238043	0.177221	0.173099	0.126569	0.0976325	0.0868487	0.0878918	0.0985284	0.118049	0.168491	0.23024	0.24191	0.274288	0.319837	0.369301	0.38946	0.425076	0.422599	0.413697	0.370655	0.349461	0.280982	0.27018	0.182128	0.184396	0.162852	0.132286	0.127356	0.0945489	0.0935959
380	0.0682105	0.0795553	0.0970876	0.158142	0.161984	0.213265	0.239208	0.322545	0.345258	0.37009	0.402385	0.41961	0.406872	0.455343	0.38431	0.359527	0.328469	0.249353	0.195224	0.189369	0.135588	0.109351	0.0900663	0.0882813	0.0933732	0.112319	0.156483	0.208585	0.213842	0.253849	0.301498	0.355275	0.377252	0.406097	0.417948	0.419849	0.380188	0.378298	0.296826	0.288835	0.205179	0.218775	0.190205	0.155221	0.146352	0.105096	0.0957025
382	0.0677086	0.0758632	0.0964283	0.154242	0.156846	0.203145	0.216127	0.317743	0.332613	0.363596	0.422077	0.41022	0.409204	0.455787	0.395364	0.371391	0.343422	0.263445	0.215463	0.203383	0.143853	0.121881	0.0949048	0.0916729	0.0892409	0.109359	0.145577	0.185507	0.184978	0.233418	0.280459	0.336174	0.362318	0.382476	0.406564	0.417909	0.385224	0.403454	0.310478	0.305625	0.229694	0.254751	0.217379	0.181295	0.171403	0.122792	0.101797
384	0.0664827	0.071681	0.0952192	0.147278	0.152751	0.194315	0.197728	0.313595	0.318367	0.358143	0.436266	0.402032	0.41208	0.450003	0.407577	0.380965	0.358145	0.281632	0.236698	0.215781	0.152726	0.134944	0.102166	0.0984596	0.0869546	0.108868	0.136489	0.163442	0.157903	0.212457	0.256324	0.311454	0.343231	0.35636	0.388509	0.406927	0.384986	0.422624	0.320787	0.320023	0.254455	0.289999	0.24281	0.209914	0.201697	0.146954	0.111588
386	0.0653023	0.0672286	0.0937102	0.137759	0.149349	0.187604	0.185867	0.310405	0.303823	0.353836	0.440325	0.395218	0.414249	0.439587	0.420107	0.388254	0.374868	0.304449	0.257457	0.228023	0.164002	0.148457	0.112624	0.108857	0.0876632	0.110302	0.129476	0.144072	0.135169	0.190805	0.229413	0.281736	0.318897	0.329762	0.364207	0.386769	0.37895	0.432974	0.326687	0.331463	0.277782	0.322079	0.265083	0.240139	0.235656	0.176022	0.124972
388	0.0650657	0.0627934	0.0916964	0.126469	0.146227	0.183037	0.180573	0.307676	0.289808	0.350587	0.431606	0.388735	0.414915	0.426925	0.431766	0.39341	0.394398	0.331171	0.27646	0.241763	0.179322	0.162604	0.126918	0.12273	0.0924522	0.113291	0.124657	0.12807	0.118767	0.169188	0.201117	0.24885	0.28913	0.303913	0.334569	0.358495	0.366751	0.431759	0.327589	0.339368	0.29784	0.348478	0.283221	0.270288	0.271258	0.207928	0.141974
390	0.0664185	0.0588419	0.0885506	0.114406	0.14312	0.179934	0.180143	0.304116	0.27661	0.348062	0.41032	0.38081	0.414141	0.414519	0.441268	0.396383	0.415663	0.359584	0.292913	0.258234	0.199489	0.177824	0.145475	0.139438	0.101859	0.118034	0.122506	0.115416	0.10973	0.149321	0.173902	0.215437	0.254945	0.27893	0.30095	0.324346	0.348252	0.417279	0.323601	0.343098	0.312988	0.366715	0.296712	0.29787	0.306328	0.240459	0.162463
392	0.0695019	0.0560326	0.0836346	0.102743	0.139942	0.17718	0.181961	0.298065	0.264346	0.345473	0.379482	0.369811	0.412575	0.404165	0.447212	0.396937	0.43587	0.386281	0.306624	0.277894	0.224001	0.194684	0.168352	0.157803	0.115557	0.125366	0.124054	0.105989	0.108002	0.133412	0.150919	0.184301	0.218424	0.254097	0.26492	0.28727	0.323712	0.389654	0.315351	0.341884	0.321959	0.374626	0.305253	0.320069	0.338649	0.271397	0.185832
394	0.0738943	0.0550206	0.0767927	0.0926127	0.136742	0.173589	0.183594	0.288197	0.253242	0.341533	0.344	0.355206	0.410714	0.396461	0.448086	0.394873	0.451279	0.407579	0.318034	0.300327	0.251117	0.213717	0.195006	0.1763	0.132414	0.136521	0.130639	0.100035	0.112668	0.123385	0.135229	0.15784	0.182275	0.228683	0.22801	0.250232	0.293949	0.351134	0.303462	0.334963	0.323918	0.370822	0.308516	0.334586	0.365953	0.298487	0.210809
396	0.0787382	0.0561024	0.0685826	0.0847295	0.133651	0.168285	0.183544	0.274067	0.243382	0.334797	0.309357	0.338043	0.408404	0.390923	0.442691	0.390265	0.458407	0.420629	0.328114	0.32426	0.278548	0.235211	0.224218	0.19347	0.150933	0.152621	0.14332	0.0983217	0.122514	0.12027	0.128831	0.137621	0.149322	0.20281	0.191614	0.215682	0.260392	0.305864	0.288161	0.321884	0.318528	0.355228	0.306194	0.340367	0.38605	0.319525	0.235416
398	0.08302	0.0589235	0.0601693	0.0791665	0.130814	0.160985	0.181418	0.256274	0.234224	0.324234	0.280301	0.320599	0.404945	0.386438	0.430761	0.383685	0.455179	0.424198	0.338029	0.347743	0.304424	0.258962	0.254348	0.208433	0.16983	0.173945	0.162248	0.101933	0.136577	0.124036	0.131977	0.124146	0.122033	0.177786	0.157107	0.18532	0.224977	0.259071	0.269437	0.302731	0.306012	0.329379	0.298314	0.337769	0.397206	0.332757	0.25723
400	0.0858971	0.0624732	0.0530091	0.0755043	0.128265	0.152097	0.177669	0.23635	0.224649	0.3097	0.25981	0.305423	0.399623	0.381784	0.413295	0.376401	0.441497	0.419003	0.348725	0.368571	0.327988	0.284063	0.283865	0.221347	0.188459	0.199266	0.186462	0.111829	0.154279	0.133911	0.143176	0.117022	0.102117	0.155733	0.126057	0.160144	0.190077	0.215794	0.247581	0.278194	0.287178	0.296125	0.285494	0.328041	0.398539	0.33741	0.274031
402	0.086887	0.0654021	0.0484205	0.0732329	0.125862	0.142601	0.173207	0.216498	0.213728	0.292055	0.248565	0.294429	0.392208	0.376182	0.392397	0.370334	0.41918	0.407669	0.3607	0.384898	0.349683	0.308923	0.311913	0.2336	0.206887	0.225759	0.214353	0.128316	0.175138	0.148815	0.159811	0.11554	0.090332	0.138901	0.100315	0.14076	0.158537	0.179699	0.223533	0.249673	0.263366	0.258947	0.268852	0.312514	0.390121	0.333903	0.284431
404	0.0858498	0.0665041	0.0471057	0.0720267	0.12338	0.133746	0.169068	0.199151	0.201533	0.272886	0.245284	0.288391	0.38315	0.369675	0.370763	0.367567	0.391554	0.394118	0.373972	0.395785	0.370825	0.331624	0.338508	0.247515	0.225622	0.24982	0.244358	0.150741	0.198441	0.167515	0.178928	0.119314	0.0865911	0.129116	0.0819087	0.127692	0.133426	0.152559	0.198772	0.219374	0.236192	0.221404	0.249581	0.292159	0.372763	0.323492	0.28793
406	0.082901	0.0651218	0.0488062	0.0716801	0.120682	0.126706	0.166249	0.186379	0.189264	0.254098	0.24793	0.286787	0.37334	0.362975	0.351084	0.36945	0.36279	0.382326	0.388027	0.401449	0.392976	0.350577	0.364172	0.265539	0.245134	0.268528	0.275228	0.17759	0.223144	0.18859	0.197803	0.128496	0.090313	0.127576	0.0727729	0.121356	0.117272	0.134441	0.175064	0.190088	0.207318	0.18686	0.228472	0.267786	0.347703	0.307706	0.284384
408	0.0783405	0.0613135	0.0523481	0.0718657	0.117796	0.122333	0.165569	0.179346	0.178665	0.237572	0.255045	0.287956	0.363671	0.35685	0.335549	0.375671	0.336937	0.374905	0.401744	0.403095	0.416958	0.365076	0.38919	0.289276	0.265429	0.280926	0.305848	0.206837	0.247894	0.210631	0.214213	0.143403	0.100727	0.134891	0.0743899	0.121621	0.111159	0.124302	0.154378	0.164517	0.178458	0.15821	0.205698	0.240494	0.316371	0.288092	0.27343
410	0.0725337	0.0557814	0.0561193	0.0720091	0.114873	0.120963	0.16738	0.178041	0.171244	0.224897	0.266166	0.289534	0.354754	0.351676	0.32547	0.383852	0.316886	0.372221	0.413461	0.402341	0.441744	0.375278	0.412905	0.318749	0.285975	0.288293	0.335032	0.236264	0.271052	0.232743	0.226578	0.163764	0.11687	0.15109	0.0873288	0.127446	0.11432	0.120625	0.138802	0.14453	0.151406	0.137382	0.180942	0.21189	0.280303	0.266294	0.254474
412	0.0657788	0.0496772	0.0587232	0.071418	0.112168	0.122289	0.171148	0.181402	0.167637	0.217081	0.281062	0.28908	0.346857	0.347452	0.321125	0.390083	0.303701	0.372429	0.421304	0.400395	0.463864	0.381775	0.433459	0.352074	0.306018	0.293317	0.361438	0.263744	0.290742	0.25493	0.234081	0.188075	0.137407	0.175411	0.110705	0.137014	0.124502	0.121802	0.130267	0.130824	0.127869	0.124844	0.153857	0.183978	0.24115	0.244166	0.22741
414	0.0583395	0.0443691	0.0595765	0.0695957	0.110032	0.12542	0.175308	0.187684	0.167356	0.214215	0.298576	0.284786	0.339927	0.343862	0.322017	0.39046	0.296578	0.372374	0.423657	0.397411	0.477964	0.385377	0.448162	0.385629	0.324901	0.298808	0.38363	0.287541	0.305051	0.277816	0.23684	0.213437	0.160721	0.205843	0.141685	0.148296	0.138835	0.126204	0.130076	0.123104	0.10927	0.11958	0.124727	0.158887	0.200731	0.223615	0.19357
416	0.0507172	0.0411498	0.0594005	0.066535	0.10879	0.129051	0.177728	0.194704	0.169169	0.215135	0.316047	0.276056	0.333688	0.340005	0.327396	0.383204	0.293385	0.368913	0.419655	0.39255	0.478581	0.387192	0.454398	0.414803	0.341989	0.306787	0.400273	0.306569	0.312586	0.301723	0.236221	0.23606	0.18548	0.238612	0.175415	0.159818	0.154688	0.1322	0.138413	0.120565	0.0966901	0.119613	0.0951235	0.13847	0.16108	0.206061	0.156156
418	0.0440154	0.0408611	0.0605021	0.0628009	0.1085	0.131543	0.176643	0.199566	0.172068	0.217432	0.329631	0.263603	0.328015	0.334133	0.336509	0.370289	0.291462	0.359862	0.409639	0.384846	0.462409	0.388429	0.4507	0.435107	0.356375	0.31831	0.410264	0.320811	0.313284	0.325698	0.235058	0.252333	0.211208	0.267919	0.205801	0.171499	0.170268	0.138305	0.153878	0.122347	0.0908907	0.12273	0.0681921	0.12367	0.124542	0.191766	0.119799
420	0.0400899	0.0435452	0.0665878	0.0594094	0.108722	0.130873	0.171458	0.198198	0.176277	0.218214	0.335191	0.248969	0.323474	0.323799	0.348447	0.357394	0.288295	0.343929	0.395421	0.374266	0.429711	0.389749	0.437408	0.443166	0.366797	0.333713	0.412549	0.332058	0.308954	0.347186	0.237299	0.259964	0.238352	0.28627	0.22716	0.185216	0.185017	0.143301	0.1734	0.127744	0.0923556	0.12719	0.0482739	0.113932	0.0937895	0.179511	0.0893714
x-axis: Pulse length (ms)	0	0.3	0.6	0.9	1.2	1.5	1.8	2.1	2.4	2.7	3	3.3	3.6	3.9	4.2	4.5	4.8	5.1	5.4	5.7	6	6.3	6.6	6.9	7.2	7.5	7.8	8.1	8.4	8.7	9	9.3	9.6	9.9	10.2	10.5	10.8	11.1	11.4	11.7	12	12.3	12.6	12.9	13.2	13.5	13.8

## Sheet: SFig. 8
Supplementary Figure 8 - ESST curves for both enantiomers using idential pulse lengths
(R)-enantiomer		(S)-enantiomer
x-axis: Relative MW phase (degrees)	y-axis: Normalized ESST signal	x-axis: Relative MW phase (degrees)	y-axis: Normalized ESST signal
0	0.264365	0	0.138272
20	0.204502	20	0.179319
40	0.140301	40	0.276757
60	0.10265	60	0.331512
80	0.0550428	80	0.366274
100	0.0329846	100	0.398845
120	0.048282	120	0.375214
140	0.0765186	140	0.370796
160	0.0897244	160	0.363054
180	0.165561	180	0.261846
200	0.279524	200	0.184652
220	0.294462	220	0.121066
240	0.352579	240	0.0604344
260	0.379513	260	0.0387635
280	0.405743	280	0.0107313
300	0.425051	300	0.0238894
320	0.365682	320	0.0458671
340	0.323426	340	0.0766186
360	0.263748	360	0.151222
380	0.216066	380	0.191322
400	0.111607	400	0.268622
420	0.0964751	420	0.323305
440	0.0485783	440	0.364256
460	0.0460113	460	0.389735
480	0.0502171	480	0.402653
500	0.0456638	500	0.330494
520	0.0964821	520	0.303876
540	0.171457	540	0.231182
560	0.218882	560	0.214773
580	0.304002	580	0.137266
600	0.321751	600	0.0860696
620	0.380119	620	0.0376837
640	0.386814	640	0.0288321
660	0.397723	660	0.0301329
680	0.366569	680	0.0479433
700	0.325763	700	0.0933561
